# Supplementary material for: A Meta-Analysis of Multiple Whole Blood Gene Expression Data Unveils a Diagnostic Host-Response Transcript Signature for Respiratory Syncytial Virus
Source: Int J Mol Sci. 2020 Mar 6;21(5):1831. doi: 10.3390/ijms21051831 (PMC7084441; doi:10.3390/ijms21051831)
Supplement: Supplementary file 1 [file ijms-21-01831-s001.zip › ijms-727577-SI-for proofreading/Table S1.xlsx]

## Sheet: Table S1
Table S1. Description of samples and cohorts included in the present study. Samples from dataset GSE68310 are not included (see text).
ID	Status	GEO_accession number	Age group	Platform
GSM1030806	Healthy	GSE42026	Children	Illumina HumanHT-12 V3.0 expression beadchip
GSM1030807	Healthy	GSE42026	Children	Illumina HumanHT-12 V3.0 expression beadchip
GSM1030808	Healthy	GSE42026	Children	Illumina HumanHT-12 V3.0 expression beadchip
GSM1030809	Healthy	GSE42026	Children	Illumina HumanHT-12 V3.0 expression beadchip
GSM1030810	Healthy	GSE42026	Children	Illumina HumanHT-12 V3.0 expression beadchip
GSM1030811	Healthy	GSE42026	Children	Illumina HumanHT-12 V3.0 expression beadchip
GSM1030812	Healthy	GSE42026	Children	Illumina HumanHT-12 V3.0 expression beadchip
GSM1030813	Healthy	GSE42026	Children	Illumina HumanHT-12 V3.0 expression beadchip
GSM1030814	Healthy	GSE42026	Children	Illumina HumanHT-12 V3.0 expression beadchip
GSM1030815	Healthy	GSE42026	Children	Illumina HumanHT-12 V3.0 expression beadchip
GSM1030816	Healthy	GSE42026	Children	Illumina HumanHT-12 V3.0 expression beadchip
GSM1030817	Healthy	GSE42026	Children	Illumina HumanHT-12 V3.0 expression beadchip
GSM1030818	Healthy	GSE42026	Children	Illumina HumanHT-12 V3.0 expression beadchip
GSM1030819	Healthy	GSE42026	Children	Illumina HumanHT-12 V3.0 expression beadchip
GSM1030820	Healthy	GSE42026	Children	Illumina HumanHT-12 V3.0 expression beadchip
GSM1030821	Healthy	GSE42026	Children	Illumina HumanHT-12 V3.0 expression beadchip
GSM1030822	Healthy	GSE42026	Children	Illumina HumanHT-12 V3.0 expression beadchip
GSM1030823	Healthy	GSE42026	Children	Illumina HumanHT-12 V3.0 expression beadchip
GSM1030824	Healthy	GSE42026	Children	Illumina HumanHT-12 V3.0 expression beadchip
GSM1030825	Healthy	GSE42026	Children	Illumina HumanHT-12 V3.0 expression beadchip
GSM1030826	Healthy	GSE42026	Children	Illumina HumanHT-12 V3.0 expression beadchip
GSM1030827	Healthy	GSE42026	Children	Illumina HumanHT-12 V3.0 expression beadchip
GSM1030828	Healthy	GSE42026	Children	Illumina HumanHT-12 V3.0 expression beadchip
GSM1030829	Healthy	GSE42026	Children	Illumina HumanHT-12 V3.0 expression beadchip
GSM1030830	Healthy	GSE42026	Children	Illumina HumanHT-12 V3.0 expression beadchip
GSM1030831	Healthy	GSE42026	Children	Illumina HumanHT-12 V3.0 expression beadchip
GSM1030832	Healthy	GSE42026	Children	Illumina HumanHT-12 V3.0 expression beadchip
GSM1030833	Healthy	GSE42026	Children	Illumina HumanHT-12 V3.0 expression beadchip
GSM1030834	Healthy	GSE42026	Children	Illumina HumanHT-12 V3.0 expression beadchip
GSM1030835	Healthy	GSE42026	Children	Illumina HumanHT-12 V3.0 expression beadchip
GSM1030836	Healthy	GSE42026	Children	Illumina HumanHT-12 V3.0 expression beadchip
GSM1030837	Healthy	GSE42026	Children	Illumina HumanHT-12 V3.0 expression beadchip
GSM1030838	Healthy	GSE42026	Children	Illumina HumanHT-12 V3.0 expression beadchip
GSM1030839	Influenza	GSE42026	Children	Illumina HumanHT-12 V3.0 expression beadchip
GSM1030840	Influenza	GSE42026	Children	Illumina HumanHT-12 V3.0 expression beadchip
GSM1030841	Influenza	GSE42026	Children	Illumina HumanHT-12 V3.0 expression beadchip
GSM1030842	Influenza	GSE42026	Children	Illumina HumanHT-12 V3.0 expression beadchip
GSM1030843	Influenza	GSE42026	Children	Illumina HumanHT-12 V3.0 expression beadchip
GSM1030844	Influenza	GSE42026	Children	Illumina HumanHT-12 V3.0 expression beadchip
GSM1030845	Influenza	GSE42026	Children	Illumina HumanHT-12 V3.0 expression beadchip
GSM1030846	Influenza	GSE42026	Children	Illumina HumanHT-12 V3.0 expression beadchip
GSM1030847	Influenza	GSE42026	Children	Illumina HumanHT-12 V3.0 expression beadchip
GSM1030848	Influenza	GSE42026	Children	Illumina HumanHT-12 V3.0 expression beadchip
GSM1030849	Influenza	GSE42026	Children	Illumina HumanHT-12 V3.0 expression beadchip
GSM1030850	Influenza	GSE42026	Children	Illumina HumanHT-12 V3.0 expression beadchip
GSM1030851	Influenza	GSE42026	Children	Illumina HumanHT-12 V3.0 expression beadchip
GSM1030852	Influenza	GSE42026	Children	Illumina HumanHT-12 V3.0 expression beadchip
GSM1030853	Influenza	GSE42026	Children	Illumina HumanHT-12 V3.0 expression beadchip
GSM1030854	Influenza	GSE42026	Children	Illumina HumanHT-12 V3.0 expression beadchip
GSM1030855	Influenza	GSE42026	Children	Illumina HumanHT-12 V3.0 expression beadchip
GSM1030856	Influenza	GSE42026	Children	Illumina HumanHT-12 V3.0 expression beadchip
GSM1030857	Influenza	GSE42026	Children	Illumina HumanHT-12 V3.0 expression beadchip
GSM1030858	RSV	GSE42026	Children	Illumina HumanHT-12 V3.0 expression beadchip
GSM1030859	RSV	GSE42026	Children	Illumina HumanHT-12 V3.0 expression beadchip
GSM1030860	RSV	GSE42026	Children	Illumina HumanHT-12 V3.0 expression beadchip
GSM1030861	RSV	GSE42026	Children	Illumina HumanHT-12 V3.0 expression beadchip
GSM1030862	RSV	GSE42026	Children	Illumina HumanHT-12 V3.0 expression beadchip
GSM1030863	RSV	GSE42026	Children	Illumina HumanHT-12 V3.0 expression beadchip
GSM1030864	RSV	GSE42026	Children	Illumina HumanHT-12 V3.0 expression beadchip
GSM1030865	RSV	GSE42026	Children	Illumina HumanHT-12 V3.0 expression beadchip
GSM1030866	RSV	GSE42026	Children	Illumina HumanHT-12 V3.0 expression beadchip
GSM1030867	RSV	GSE42026	Children	Illumina HumanHT-12 V3.0 expression beadchip
GSM1030868	RSV	GSE42026	Children	Illumina HumanHT-12 V3.0 expression beadchip
GSM1030869	RSV	GSE42026	Children	Illumina HumanHT-12 V3.0 expression beadchip
GSM1030870	RSV	GSE42026	Children	Illumina HumanHT-12 V3.0 expression beadchip
GSM1030871	RSV	GSE42026	Children	Illumina HumanHT-12 V3.0 expression beadchip
GSM1030872	RSV	GSE42026	Children	Illumina HumanHT-12 V3.0 expression beadchip
GSM1030873	RSV	GSE42026	Children	Illumina HumanHT-12 V3.0 expression beadchip
GSM1030874	RSV	GSE42026	Children	Illumina HumanHT-12 V3.0 expression beadchip
GSM1030875	RSV	GSE42026	Children	Illumina HumanHT-12 V3.0 expression beadchip
GSM1030876	RSV	GSE42026	Children	Illumina HumanHT-12 V3.0 expression beadchip
GSM1030877	RSV	GSE42026	Children	Illumina HumanHT-12 V3.0 expression beadchip
GSM1030878	RSV	GSE42026	Children	Illumina HumanHT-12 V3.0 expression beadchip
GSM1030879	RSV	GSE42026	Children	Illumina HumanHT-12 V3.0 expression beadchip
GSM844133	RSV	GSE34205	Children	Affymetrix Human Genome U133 Plus 2.0 Array
GSM844134	RSV	GSE34205	Children	Affymetrix Human Genome U133 Plus 2.0 Array
GSM844135	RSV	GSE34205	Children	Affymetrix Human Genome U133 Plus 2.0 Array
GSM844136	Healthy	GSE34205	Children	Affymetrix Human Genome U133 Plus 2.0 Array
GSM844137	Healthy	GSE34205	Children	Affymetrix Human Genome U133 Plus 2.0 Array
GSM844138	Healthy	GSE34205	Children	Affymetrix Human Genome U133 Plus 2.0 Array
GSM844139	Healthy	GSE34205	Children	Affymetrix Human Genome U133 Plus 2.0 Array
GSM844140	Healthy	GSE34205	Children	Affymetrix Human Genome U133 Plus 2.0 Array
GSM844141	Healthy	GSE34205	Children	Affymetrix Human Genome U133 Plus 2.0 Array
GSM844142	Healthy	GSE34205	Children	Affymetrix Human Genome U133 Plus 2.0 Array
GSM844143	Healthy	GSE34205	Children	Affymetrix Human Genome U133 Plus 2.0 Array
GSM844144	Healthy	GSE34205	Children	Affymetrix Human Genome U133 Plus 2.0 Array
GSM844145	RSV	GSE34205	Children	Affymetrix Human Genome U133 Plus 2.0 Array
GSM844146	RSV	GSE34205	Children	Affymetrix Human Genome U133 Plus 2.0 Array
GSM844147	Influenza	GSE34205	Children	Affymetrix Human Genome U133 Plus 2.0 Array
GSM844148	Influenza	GSE34205	Children	Affymetrix Human Genome U133 Plus 2.0 Array
GSM844149	Influenza	GSE34205	Children	Affymetrix Human Genome U133 Plus 2.0 Array
GSM844150	Influenza	GSE34205	Children	Affymetrix Human Genome U133 Plus 2.0 Array
GSM844151	Influenza	GSE34205	Children	Affymetrix Human Genome U133 Plus 2.0 Array
GSM844152	Influenza	GSE34205	Children	Affymetrix Human Genome U133 Plus 2.0 Array
GSM844153	Influenza	GSE34205	Children	Affymetrix Human Genome U133 Plus 2.0 Array
GSM844154	Influenza	GSE34205	Children	Affymetrix Human Genome U133 Plus 2.0 Array
GSM844155	Influenza	GSE34205	Children	Affymetrix Human Genome U133 Plus 2.0 Array
GSM844156	Influenza	GSE34205	Children	Affymetrix Human Genome U133 Plus 2.0 Array
GSM844157	RSV	GSE34205	Children	Affymetrix Human Genome U133 Plus 2.0 Array
GSM844158	RSV	GSE34205	Children	Affymetrix Human Genome U133 Plus 2.0 Array
GSM844159	RSV	GSE34205	Children	Affymetrix Human Genome U133 Plus 2.0 Array
GSM844160	Influenza	GSE34205	Children	Affymetrix Human Genome U133 Plus 2.0 Array
GSM844161	Influenza	GSE34205	Children	Affymetrix Human Genome U133 Plus 2.0 Array
GSM844162	RSV	GSE34205	Children	Affymetrix Human Genome U133 Plus 2.0 Array
GSM844163	RSV	GSE34205	Children	Affymetrix Human Genome U133 Plus 2.0 Array
GSM844164	RSV	GSE34205	Children	Affymetrix Human Genome U133 Plus 2.0 Array
GSM844165	RSV	GSE34205	Children	Affymetrix Human Genome U133 Plus 2.0 Array
GSM844166	RSV	GSE34205	Children	Affymetrix Human Genome U133 Plus 2.0 Array
GSM844167	RSV	GSE34205	Children	Affymetrix Human Genome U133 Plus 2.0 Array
GSM844168	RSV	GSE34205	Children	Affymetrix Human Genome U133 Plus 2.0 Array
GSM844169	RSV	GSE34205	Children	Affymetrix Human Genome U133 Plus 2.0 Array
GSM844170	Healthy	GSE34205	Children	Affymetrix Human Genome U133 Plus 2.0 Array
GSM844171	Healthy	GSE34205	Children	Affymetrix Human Genome U133 Plus 2.0 Array
GSM844172	RSV	GSE34205	Children	Affymetrix Human Genome U133 Plus 2.0 Array
GSM844173	RSV	GSE34205	Children	Affymetrix Human Genome U133 Plus 2.0 Array
GSM844174	RSV	GSE34205	Children	Affymetrix Human Genome U133 Plus 2.0 Array
GSM844175	RSV	GSE34205	Children	Affymetrix Human Genome U133 Plus 2.0 Array
GSM844176	RSV	GSE34205	Children	Affymetrix Human Genome U133 Plus 2.0 Array
GSM844177	RSV	GSE34205	Children	Affymetrix Human Genome U133 Plus 2.0 Array
GSM844178	RSV	GSE34205	Children	Affymetrix Human Genome U133 Plus 2.0 Array
GSM844179	Influenza	GSE34205	Children	Affymetrix Human Genome U133 Plus 2.0 Array
GSM844180	RSV	GSE34205	Children	Affymetrix Human Genome U133 Plus 2.0 Array
GSM844181	RSV	GSE34205	Children	Affymetrix Human Genome U133 Plus 2.0 Array
GSM844182	RSV	GSE34205	Children	Affymetrix Human Genome U133 Plus 2.0 Array
GSM844183	RSV	GSE34205	Children	Affymetrix Human Genome U133 Plus 2.0 Array
GSM844184	RSV	GSE34205	Children	Affymetrix Human Genome U133 Plus 2.0 Array
GSM844185	RSV	GSE34205	Children	Affymetrix Human Genome U133 Plus 2.0 Array
GSM844186	Influenza	GSE34205	Children	Affymetrix Human Genome U133 Plus 2.0 Array
GSM844187	RSV	GSE34205	Children	Affymetrix Human Genome U133 Plus 2.0 Array
GSM844188	RSV	GSE34205	Children	Affymetrix Human Genome U133 Plus 2.0 Array
GSM844189	RSV	GSE34205	Children	Affymetrix Human Genome U133 Plus 2.0 Array
GSM844190	RSV	GSE34205	Children	Affymetrix Human Genome U133 Plus 2.0 Array
GSM844191	Influenza	GSE34205	Children	Affymetrix Human Genome U133 Plus 2.0 Array
GSM844192	RSV	GSE34205	Children	Affymetrix Human Genome U133 Plus 2.0 Array
GSM844193	RSV	GSE34205	Children	Affymetrix Human Genome U133 Plus 2.0 Array
GSM844194	Healthy	GSE34205	Children	Affymetrix Human Genome U133 Plus 2.0 Array
GSM844195	Healthy	GSE34205	Children	Affymetrix Human Genome U133 Plus 2.0 Array
GSM844196	Healthy	GSE34205	Children	Affymetrix Human Genome U133 Plus 2.0 Array
GSM844197	Healthy	GSE34205	Children	Affymetrix Human Genome U133 Plus 2.0 Array
GSM844198	Healthy	GSE34205	Children	Affymetrix Human Genome U133 Plus 2.0 Array
GSM844199	Healthy	GSE34205	Children	Affymetrix Human Genome U133 Plus 2.0 Array
GSM844200	Healthy	GSE34205	Children	Affymetrix Human Genome U133 Plus 2.0 Array
GSM844201	Healthy	GSE34205	Children	Affymetrix Human Genome U133 Plus 2.0 Array
GSM844202	RSV	GSE34205	Children	Affymetrix Human Genome U133 Plus 2.0 Array
GSM844203	Healthy	GSE34205	Children	Affymetrix Human Genome U133 Plus 2.0 Array
GSM844204	Healthy	GSE34205	Children	Affymetrix Human Genome U133 Plus 2.0 Array
GSM844205	Healthy	GSE34205	Children	Affymetrix Human Genome U133 Plus 2.0 Array
GSM844206	RSV	GSE34205	Children	Affymetrix Human Genome U133 Plus 2.0 Array
GSM844207	RSV	GSE34205	Children	Affymetrix Human Genome U133 Plus 2.0 Array
GSM844208	RSV	GSE34205	Children	Affymetrix Human Genome U133 Plus 2.0 Array
GSM844209	RSV	GSE34205	Children	Affymetrix Human Genome U133 Plus 2.0 Array
GSM844210	RSV	GSE34205	Children	Affymetrix Human Genome U133 Plus 2.0 Array
GSM844211	RSV	GSE34205	Children	Affymetrix Human Genome U133 Plus 2.0 Array
GSM844212	RSV	GSE34205	Children	Affymetrix Human Genome U133 Plus 2.0 Array
GSM844213	RSV	GSE34205	Children	Affymetrix Human Genome U133 Plus 2.0 Array
GSM844214	RSV	GSE34205	Children	Affymetrix Human Genome U133 Plus 2.0 Array
GSM844215	RSV	GSE34205	Children	Affymetrix Human Genome U133 Plus 2.0 Array
GSM844216	RSV	GSE34205	Children	Affymetrix Human Genome U133 Plus 2.0 Array
GSM844217	Influenza	GSE34205	Children	Affymetrix Human Genome U133 Plus 2.0 Array
GSM844218	Influenza	GSE34205	Children	Affymetrix Human Genome U133 Plus 2.0 Array
GSM844219	Influenza	GSE34205	Children	Affymetrix Human Genome U133 Plus 2.0 Array
GSM844220	RSV	GSE34205	Children	Affymetrix Human Genome U133 Plus 2.0 Array
GSM844221	Influenza	GSE34205	Children	Affymetrix Human Genome U133 Plus 2.0 Array
GSM844222	RSV	GSE34205	Children	Affymetrix Human Genome U133 Plus 2.0 Array
GSM844223	Influenza	GSE34205	Children	Affymetrix Human Genome U133 Plus 2.0 Array
GSM844224	Influenza	GSE34205	Children	Affymetrix Human Genome U133 Plus 2.0 Array
GSM844225	Influenza	GSE34205	Children	Affymetrix Human Genome U133 Plus 2.0 Array
GSM844226	Influenza	GSE34205	Children	Affymetrix Human Genome U133 Plus 2.0 Array
GSM844227	Influenza	GSE34205	Children	Affymetrix Human Genome U133 Plus 2.0 Array
GSM844228	Influenza	GSE34205	Children	Affymetrix Human Genome U133 Plus 2.0 Array
GSM844229	RSV	GSE34205	Children	Affymetrix Human Genome U133 Plus 2.0 Array
GSM844230	RSV	GSE34205	Children	Affymetrix Human Genome U133 Plus 2.0 Array
GSM844231	Influenza	GSE34205	Children	Affymetrix Human Genome U133 Plus 2.0 Array
GSM844232	Influenza	GSE34205	Children	Affymetrix Human Genome U133 Plus 2.0 Array
GSM844233	Influenza	GSE34205	Children	Affymetrix Human Genome U133 Plus 2.0 Array
GSM2838534	Healthy	GSE106475	Children	Affymetrix Human Gene 1.1 ST Array
GSM2838535	Healthy	GSE106475	Children	Affymetrix Human Gene 1.1 ST Array
GSM2838536	Healthy	GSE106475	Children	Affymetrix Human Gene 1.1 ST Array
GSM2838537	Healthy	GSE106475	Children	Affymetrix Human Gene 1.1 ST Array
GSM2838538	Healthy	GSE106475	Children	Affymetrix Human Gene 1.1 ST Array
GSM2838539	Healthy	GSE106475	Children	Affymetrix Human Gene 1.1 ST Array
GSM2838540	Healthy	GSE106475	Children	Affymetrix Human Gene 1.1 ST Array
GSM2838541	Healthy	GSE106475	Children	Affymetrix Human Gene 1.1 ST Array
GSM2838542	Healthy	GSE106475	Children	Affymetrix Human Gene 1.1 ST Array
GSM2838543	Healthy	GSE106475	Children	Affymetrix Human Gene 1.1 ST Array
GSM2838544	Healthy	GSE106475	Children	Affymetrix Human Gene 1.1 ST Array
GSM2838545	Healthy	GSE106475	Children	Affymetrix Human Gene 1.1 ST Array
GSM2838546	Healthy	GSE106475	Children	Affymetrix Human Gene 1.1 ST Array
GSM2838547	Healthy	GSE106475	Children	Affymetrix Human Gene 1.1 ST Array
GSM2838548	Healthy	GSE106475	Children	Affymetrix Human Gene 1.1 ST Array
GSM2838549	Healthy	GSE106475	Children	Affymetrix Human Gene 1.1 ST Array
GSM2838550	Healthy	GSE106475	Children	Affymetrix Human Gene 1.1 ST Array
GSM2838551	Healthy	GSE106475	Children	Affymetrix Human Gene 1.1 ST Array
GSM2838552	RSV	GSE106475	Children	Affymetrix Human Gene 1.1 ST Array
GSM2838553	RSV	GSE106475	Children	Affymetrix Human Gene 1.1 ST Array
GSM2838554	RSV	GSE106475	Children	Affymetrix Human Gene 1.1 ST Array
GSM2838555	RSV	GSE106475	Children	Affymetrix Human Gene 1.1 ST Array
GSM2838556	Rhinovirus	GSE106475	Children	Affymetrix Human Gene 1.1 ST Array
GSM2838557	Rhinovirus	GSE106475	Children	Affymetrix Human Gene 1.1 ST Array
GSM2838558	Rhinovirus	GSE106475	Children	Affymetrix Human Gene 1.1 ST Array
GSM2838559	Rhinovirus	GSE106475	Children	Affymetrix Human Gene 1.1 ST Array
GSM2838560	Influenza	GSE106475	Children	Affymetrix Human Gene 1.1 ST Array
GSM2838561	Influenza	GSE106475	Children	Affymetrix Human Gene 1.1 ST Array
GSM2838562	Influenza	GSE106475	Children	Affymetrix Human Gene 1.1 ST Array
GSM2838563	Influenza	GSE106475	Children	Affymetrix Human Gene 1.1 ST Array
GSM2838564	Influenza	GSE106475	Children	Affymetrix Human Gene 1.1 ST Array
GSM2838565	Influenza	GSE106475	Children	Affymetrix Human Gene 1.1 ST Array
GSM2838566	Influenza	GSE106475	Children	Affymetrix Human Gene 1.1 ST Array
GSM2838567	Influenza	GSE106475	Children	Affymetrix Human Gene 1.1 ST Array
GSM2838568	Influenza	GSE106475	Children	Affymetrix Human Gene 1.1 ST Array
GSM2838569	Influenza	GSE106475	Children	Affymetrix Human Gene 1.1 ST Array
GSM2838570	Influenza	GSE106475	Children	Affymetrix Human Gene 1.1 ST Array
GSM2838571	Influenza	GSE106475	Children	Affymetrix Human Gene 1.1 ST Array
GSM2838572	Influenza	GSE106475	Children	Affymetrix Human Gene 1.1 ST Array
GSM2838573	Influenza	GSE106475	Children	Affymetrix Human Gene 1.1 ST Array
GSM2838574	Influenza	GSE106475	Children	Affymetrix Human Gene 1.1 ST Array
GSM2838575	Influenza	GSE106475	Children	Affymetrix Human Gene 1.1 ST Array
GSM2838576	Influenza	GSE106475	Children	Affymetrix Human Gene 1.1 ST Array
GSM2838577	Influenza	GSE106475	Children	Affymetrix Human Gene 1.1 ST Array
GSM2838578	Influenza	GSE106475	Children	Affymetrix Human Gene 1.1 ST Array
GSM2838579	Influenza	GSE106475	Children	Affymetrix Human Gene 1.1 ST Array
GSM2838580	Influenza	GSE106475	Children	Affymetrix Human Gene 1.1 ST Array
GSM2043626	Healthy	GSE77087	Children	Illumina HumanHT-12 V4.0 expression beadchip
GSM2043627	Healthy	GSE77087	Children	Illumina HumanHT-12 V4.0 expression beadchip
GSM2043628	Healthy	GSE77087	Children	Illumina HumanHT-12 V4.0 expression beadchip
GSM2043629	Healthy	GSE77087	Children	Illumina HumanHT-12 V4.0 expression beadchip
GSM2043630	Healthy	GSE77087	Children	Illumina HumanHT-12 V4.0 expression beadchip
GSM2043631	Healthy	GSE77087	Children	Illumina HumanHT-12 V4.0 expression beadchip
GSM2043632	Healthy	GSE77087	Children	Illumina HumanHT-12 V4.0 expression beadchip
GSM2043633	Healthy	GSE77087	Children	Illumina HumanHT-12 V4.0 expression beadchip
GSM2043634	Healthy	GSE77087	Children	Illumina HumanHT-12 V4.0 expression beadchip
GSM2043635	Healthy	GSE77087	Children	Illumina HumanHT-12 V4.0 expression beadchip
GSM2043636	Healthy	GSE77087	Children	Illumina HumanHT-12 V4.0 expression beadchip
GSM2043637	Healthy	GSE77087	Children	Illumina HumanHT-12 V4.0 expression beadchip
GSM2043638	Healthy	GSE77087	Children	Illumina HumanHT-12 V4.0 expression beadchip
GSM2043639	Healthy	GSE77087	Children	Illumina HumanHT-12 V4.0 expression beadchip
GSM2043640	Healthy	GSE77087	Children	Illumina HumanHT-12 V4.0 expression beadchip
GSM2043641	Healthy	GSE77087	Children	Illumina HumanHT-12 V4.0 expression beadchip
GSM2043642	Healthy	GSE77087	Children	Illumina HumanHT-12 V4.0 expression beadchip
GSM2043643	Healthy	GSE77087	Children	Illumina HumanHT-12 V4.0 expression beadchip
GSM2043644	Healthy	GSE77087	Children	Illumina HumanHT-12 V4.0 expression beadchip
GSM2043645	Healthy	GSE77087	Children	Illumina HumanHT-12 V4.0 expression beadchip
GSM2043646	Healthy	GSE77087	Children	Illumina HumanHT-12 V4.0 expression beadchip
GSM2043647	Healthy	GSE77087	Children	Illumina HumanHT-12 V4.0 expression beadchip
GSM2043648	Healthy	GSE77087	Children	Illumina HumanHT-12 V4.0 expression beadchip
GSM2043649	RSV	GSE77087	Children	Illumina HumanHT-12 V4.0 expression beadchip
GSM2043650	RSV	GSE77087	Children	Illumina HumanHT-12 V4.0 expression beadchip
GSM2043651	RSV	GSE77087	Children	Illumina HumanHT-12 V4.0 expression beadchip
GSM2043652	RSV	GSE77087	Children	Illumina HumanHT-12 V4.0 expression beadchip
GSM2043653	RSV	GSE77087	Children	Illumina HumanHT-12 V4.0 expression beadchip
GSM2043654	RSV	GSE77087	Children	Illumina HumanHT-12 V4.0 expression beadchip
GSM2043655	RSV	GSE77087	Children	Illumina HumanHT-12 V4.0 expression beadchip
GSM2043656	RSV	GSE77087	Children	Illumina HumanHT-12 V4.0 expression beadchip
GSM2043657	RSV	GSE77087	Children	Illumina HumanHT-12 V4.0 expression beadchip
GSM2043658	RSV	GSE77087	Children	Illumina HumanHT-12 V4.0 expression beadchip
GSM2043659	RSV	GSE77087	Children	Illumina HumanHT-12 V4.0 expression beadchip
GSM2043660	RSV	GSE77087	Children	Illumina HumanHT-12 V4.0 expression beadchip
GSM2043661	RSV	GSE77087	Children	Illumina HumanHT-12 V4.0 expression beadchip
GSM2043662	RSV	GSE77087	Children	Illumina HumanHT-12 V4.0 expression beadchip
GSM2043663	RSV	GSE77087	Children	Illumina HumanHT-12 V4.0 expression beadchip
GSM2043664	RSV	GSE77087	Children	Illumina HumanHT-12 V4.0 expression beadchip
GSM2043665	RSV	GSE77087	Children	Illumina HumanHT-12 V4.0 expression beadchip
GSM2043666	RSV	GSE77087	Children	Illumina HumanHT-12 V4.0 expression beadchip
GSM2043667	RSV	GSE77087	Children	Illumina HumanHT-12 V4.0 expression beadchip
GSM2043668	RSV	GSE77087	Children	Illumina HumanHT-12 V4.0 expression beadchip
GSM2043669	RSV	GSE77087	Children	Illumina HumanHT-12 V4.0 expression beadchip
GSM2043670	RSV	GSE77087	Children	Illumina HumanHT-12 V4.0 expression beadchip
GSM2043671	RSV	GSE77087	Children	Illumina HumanHT-12 V4.0 expression beadchip
GSM2043672	RSV	GSE77087	Children	Illumina HumanHT-12 V4.0 expression beadchip
GSM2043673	RSV	GSE77087	Children	Illumina HumanHT-12 V4.0 expression beadchip
GSM2043674	RSV	GSE77087	Children	Illumina HumanHT-12 V4.0 expression beadchip
GSM2043675	RSV	GSE77087	Children	Illumina HumanHT-12 V4.0 expression beadchip
GSM2043676	RSV	GSE77087	Children	Illumina HumanHT-12 V4.0 expression beadchip
GSM2043677	RSV	GSE77087	Children	Illumina HumanHT-12 V4.0 expression beadchip
GSM2043678	RSV	GSE77087	Children	Illumina HumanHT-12 V4.0 expression beadchip
GSM2043679	RSV	GSE77087	Children	Illumina HumanHT-12 V4.0 expression beadchip
GSM2043680	RSV	GSE77087	Children	Illumina HumanHT-12 V4.0 expression beadchip
GSM2043681	RSV	GSE77087	Children	Illumina HumanHT-12 V4.0 expression beadchip
GSM2043682	RSV	GSE77087	Children	Illumina HumanHT-12 V4.0 expression beadchip
GSM2043683	RSV	GSE77087	Children	Illumina HumanHT-12 V4.0 expression beadchip
GSM2043684	RSV	GSE77087	Children	Illumina HumanHT-12 V4.0 expression beadchip
GSM2043685	RSV	GSE77087	Children	Illumina HumanHT-12 V4.0 expression beadchip
GSM2043686	RSV	GSE77087	Children	Illumina HumanHT-12 V4.0 expression beadchip
GSM2043687	RSV	GSE77087	Children	Illumina HumanHT-12 V4.0 expression beadchip
GSM2043688	RSV	GSE77087	Children	Illumina HumanHT-12 V4.0 expression beadchip
GSM2043689	RSV	GSE77087	Children	Illumina HumanHT-12 V4.0 expression beadchip
GSM2043690	RSV	GSE77087	Children	Illumina HumanHT-12 V4.0 expression beadchip
GSM2043691	RSV	GSE77087	Children	Illumina HumanHT-12 V4.0 expression beadchip
GSM2043692	RSV	GSE77087	Children	Illumina HumanHT-12 V4.0 expression beadchip
GSM2043693	RSV	GSE77087	Children	Illumina HumanHT-12 V4.0 expression beadchip
GSM2043694	RSV	GSE77087	Children	Illumina HumanHT-12 V4.0 expression beadchip
GSM2043695	RSV	GSE77087	Children	Illumina HumanHT-12 V4.0 expression beadchip
GSM2043696	RSV	GSE77087	Children	Illumina HumanHT-12 V4.0 expression beadchip
GSM2043697	RSV	GSE77087	Children	Illumina HumanHT-12 V4.0 expression beadchip
GSM2043698	RSV	GSE77087	Children	Illumina HumanHT-12 V4.0 expression beadchip
GSM2043699	RSV	GSE77087	Children	Illumina HumanHT-12 V4.0 expression beadchip
GSM2043700	RSV	GSE77087	Children	Illumina HumanHT-12 V4.0 expression beadchip
GSM2043701	RSV	GSE77087	Children	Illumina HumanHT-12 V4.0 expression beadchip
GSM2043702	RSV	GSE77087	Children	Illumina HumanHT-12 V4.0 expression beadchip
GSM2043703	RSV	GSE77087	Children	Illumina HumanHT-12 V4.0 expression beadchip
GSM2043704	RSV	GSE77087	Children	Illumina HumanHT-12 V4.0 expression beadchip
GSM2043705	RSV	GSE77087	Children	Illumina HumanHT-12 V4.0 expression beadchip
GSM2043706	RSV	GSE77087	Children	Illumina HumanHT-12 V4.0 expression beadchip
GSM2043707	RSV	GSE77087	Children	Illumina HumanHT-12 V4.0 expression beadchip
GSM2043708	RSV	GSE77087	Children	Illumina HumanHT-12 V4.0 expression beadchip
GSM2043709	RSV	GSE77087	Children	Illumina HumanHT-12 V4.0 expression beadchip
GSM2043710	RSV	GSE77087	Children	Illumina HumanHT-12 V4.0 expression beadchip
GSM2043711	RSV	GSE77087	Children	Illumina HumanHT-12 V4.0 expression beadchip
GSM2043712	RSV	GSE77087	Children	Illumina HumanHT-12 V4.0 expression beadchip
GSM2043713	RSV	GSE77087	Children	Illumina HumanHT-12 V4.0 expression beadchip
GSM2043714	RSV	GSE77087	Children	Illumina HumanHT-12 V4.0 expression beadchip
GSM2043715	RSV	GSE77087	Children	Illumina HumanHT-12 V4.0 expression beadchip
GSM2043716	RSV	GSE77087	Children	Illumina HumanHT-12 V4.0 expression beadchip
GSM2043717	RSV	GSE77087	Children	Illumina HumanHT-12 V4.0 expression beadchip
GSM2043718	RSV	GSE77087	Children	Illumina HumanHT-12 V4.0 expression beadchip
GSM2043719	RSV	GSE77087	Children	Illumina HumanHT-12 V4.0 expression beadchip
GSM2043720	RSV	GSE77087	Children	Illumina HumanHT-12 V4.0 expression beadchip
GSM2043721	RSV	GSE77087	Children	Illumina HumanHT-12 V4.0 expression beadchip
GSM2043722	RSV	GSE77087	Children	Illumina HumanHT-12 V4.0 expression beadchip
GSM2043723	RSV	GSE77087	Children	Illumina HumanHT-12 V4.0 expression beadchip
GSM2043724	RSV	GSE77087	Children	Illumina HumanHT-12 V4.0 expression beadchip
GSM2043725	RSV	GSE77087	Children	Illumina HumanHT-12 V4.0 expression beadchip
GSM2043726	RSV	GSE77087	Children	Illumina HumanHT-12 V4.0 expression beadchip
GSM2043727	RSV	GSE77087	Children	Illumina HumanHT-12 V4.0 expression beadchip
GSM2043728	RSV	GSE77087	Children	Illumina HumanHT-12 V4.0 expression beadchip
GSM2043729	RSV	GSE77087	Children	Illumina HumanHT-12 V4.0 expression beadchip
GSM1226237	Healthy	GSE38900	Children	Illumina HumanHT-12 V4.0 expression beadchip
GSM1226238	Healthy	GSE38900	Children	Illumina HumanHT-12 V4.0 expression beadchip
GSM1226239	Healthy	GSE38900	Children	Illumina HumanHT-12 V4.0 expression beadchip
GSM1226240	Healthy	GSE38900	Children	Illumina HumanHT-12 V4.0 expression beadchip
GSM1226241	Healthy	GSE38900	Children	Illumina HumanHT-12 V4.0 expression beadchip
GSM1226242	Healthy	GSE38900	Children	Illumina HumanHT-12 V4.0 expression beadchip
GSM1226243	Healthy	GSE38900	Children	Illumina HumanHT-12 V4.0 expression beadchip
GSM1226244	Healthy	GSE38900	Children	Illumina HumanHT-12 V4.0 expression beadchip
GSM1226245	RSV	GSE38900	Children	Illumina HumanHT-12 V4.0 expression beadchip
GSM1226246	RSV	GSE38900	Children	Illumina HumanHT-12 V4.0 expression beadchip
GSM1226247	RSV	GSE38900	Children	Illumina HumanHT-12 V4.0 expression beadchip
GSM1226248	RSV	GSE38900	Children	Illumina HumanHT-12 V4.0 expression beadchip
GSM1226249	RSV	GSE38900	Children	Illumina HumanHT-12 V4.0 expression beadchip
GSM1226250	RSV	GSE38900	Children	Illumina HumanHT-12 V4.0 expression beadchip
GSM1226251	RSV	GSE38900	Children	Illumina HumanHT-12 V4.0 expression beadchip
GSM1226252	RSV	GSE38900	Children	Illumina HumanHT-12 V4.0 expression beadchip
GSM1226253	RSV	GSE38900	Children	Illumina HumanHT-12 V4.0 expression beadchip
GSM1226254	RSV	GSE38900	Children	Illumina HumanHT-12 V4.0 expression beadchip
GSM1226255	RSV	GSE38900	Children	Illumina HumanHT-12 V4.0 expression beadchip
GSM1226256	RSV	GSE38900	Children	Illumina HumanHT-12 V4.0 expression beadchip
GSM1226257	RSV	GSE38900	Children	Illumina HumanHT-12 V4.0 expression beadchip
GSM1226258	RSV	GSE38900	Children	Illumina HumanHT-12 V4.0 expression beadchip
GSM1226259	RSV	GSE38900	Children	Illumina HumanHT-12 V4.0 expression beadchip
GSM1226260	RSV	GSE38900	Children	Illumina HumanHT-12 V4.0 expression beadchip
GSM1226261	RSV	GSE38900	Children	Illumina HumanHT-12 V4.0 expression beadchip
GSM1226262	RSV	GSE38900	Children	Illumina HumanHT-12 V4.0 expression beadchip
GSM1226263	RSV	GSE38900	Children	Illumina HumanHT-12 V4.0 expression beadchip
GSM1226264	RSV	GSE38900	Children	Illumina HumanHT-12 V4.0 expression beadchip
GSM1226265	RSV	GSE38900	Children	Illumina HumanHT-12 V4.0 expression beadchip
GSM1226266	RSV	GSE38900	Children	Illumina HumanHT-12 V4.0 expression beadchip
GSM1226267	RSV	GSE38900	Children	Illumina HumanHT-12 V4.0 expression beadchip
GSM1226268	RSV	GSE38900	Children	Illumina HumanHT-12 V4.0 expression beadchip
GSM1226269	RSV	GSE38900	Children	Illumina HumanHT-12 V4.0 expression beadchip
GSM1226270	RSV	GSE38900	Children	Illumina HumanHT-12 V4.0 expression beadchip
GSM1226271	RSV	GSE38900	Children	Illumina HumanHT-12 V4.0 expression beadchip
GSM1226272	RSV	GSE38900	Children	Illumina HumanHT-12 V4.0 expression beadchip
GSM951640	Healthy	GSE38900	Children	Illumina HumanHT-12 V4.0 expression beadchip
GSM951641	Healthy	GSE38900	Children	Illumina HumanHT-12 V4.0 expression beadchip
GSM951642	Healthy	GSE38900	Children	Illumina HumanHT-12 V4.0 expression beadchip
GSM951643	Healthy	GSE38900	Children	Illumina HumanHT-12 V4.0 expression beadchip
GSM951644	Healthy	GSE38900	Children	Illumina HumanHT-12 V4.0 expression beadchip
GSM951645	Healthy	GSE38900	Children	Illumina HumanHT-12 V4.0 expression beadchip
GSM951646	Healthy	GSE38900	Children	Illumina HumanHT-12 V4.0 expression beadchip
GSM951647	Healthy	GSE38900	Children	Illumina HumanHT-12 V4.0 expression beadchip
GSM951648	Healthy	GSE38900	Children	Illumina HumanHT-12 V4.0 expression beadchip
GSM951649	Healthy	GSE38900	Children	Illumina HumanHT-12 V4.0 expression beadchip
GSM951650	Healthy	GSE38900	Children	Illumina HumanHT-12 V4.0 expression beadchip
GSM951651	Healthy	GSE38900	Children	Illumina HumanHT-12 V4.0 expression beadchip
GSM951652	Healthy	GSE38900	Children	Illumina HumanHT-12 V4.0 expression beadchip
GSM951653	Healthy	GSE38900	Children	Illumina HumanHT-12 V4.0 expression beadchip
GSM951654	Healthy	GSE38900	Children	Illumina HumanHT-12 V4.0 expression beadchip
GSM951655	Healthy	GSE38900	Children	Illumina HumanHT-12 V4.0 expression beadchip
GSM951656	Healthy	GSE38900	Children	Illumina HumanHT-12 V4.0 expression beadchip
GSM951657	Healthy	GSE38900	Children	Illumina HumanHT-12 V4.0 expression beadchip
GSM951658	Healthy	GSE38900	Children	Illumina HumanHT-12 V4.0 expression beadchip
GSM951659	Healthy	GSE38900	Children	Illumina HumanHT-12 V4.0 expression beadchip
GSM951660	Healthy	GSE38900	Children	Illumina HumanHT-12 V4.0 expression beadchip
GSM951661	Healthy	GSE38900	Children	Illumina HumanHT-12 V4.0 expression beadchip
GSM951662	Healthy	GSE38900	Children	Illumina HumanHT-12 V4.0 expression beadchip
GSM951663	Healthy	GSE38900	Children	Illumina HumanHT-12 V4.0 expression beadchip
GSM951664	Healthy	GSE38900	Children	Illumina HumanHT-12 V4.0 expression beadchip
GSM951665	Healthy	GSE38900	Children	Illumina HumanHT-12 V4.0 expression beadchip
GSM951666	Healthy	GSE38900	Children	Illumina HumanHT-12 V4.0 expression beadchip
GSM951668	Healthy	GSE38900	Children	Illumina HumanHT-12 V4.0 expression beadchip
GSM951669	Healthy	GSE38900	Children	Illumina HumanHT-12 V4.0 expression beadchip
GSM951672	Healthy	GSE38900	Children	Illumina HumanHT-12 V4.0 expression beadchip
GSM951674	Healthy	GSE38900	Children	Illumina HumanHT-12 V4.0 expression beadchip
GSM951675	RSV	GSE38900	Children	Illumina HumanHT-12 V4.0 expression beadchip
GSM951676	RSV	GSE38900	Children	Illumina HumanHT-12 V4.0 expression beadchip
GSM951677	RSV	GSE38900	Children	Illumina HumanHT-12 V4.0 expression beadchip
GSM951678	RSV	GSE38900	Children	Illumina HumanHT-12 V4.0 expression beadchip
GSM951679	RSV	GSE38900	Children	Illumina HumanHT-12 V4.0 expression beadchip
GSM951680	RSV	GSE38900	Children	Illumina HumanHT-12 V4.0 expression beadchip
GSM951681	RSV	GSE38900	Children	Illumina HumanHT-12 V4.0 expression beadchip
GSM951682	RSV	GSE38900	Children	Illumina HumanHT-12 V4.0 expression beadchip
GSM951683	RSV	GSE38900	Children	Illumina HumanHT-12 V4.0 expression beadchip
GSM951684	RSV	GSE38900	Children	Illumina HumanHT-12 V4.0 expression beadchip
GSM951685	RSV	GSE38900	Children	Illumina HumanHT-12 V4.0 expression beadchip
GSM951686	RSV	GSE38900	Children	Illumina HumanHT-12 V4.0 expression beadchip
GSM951687	RSV	GSE38900	Children	Illumina HumanHT-12 V4.0 expression beadchip
GSM951688	RSV	GSE38900	Children	Illumina HumanHT-12 V4.0 expression beadchip
GSM951689	RSV	GSE38900	Children	Illumina HumanHT-12 V4.0 expression beadchip
GSM951690	RSV	GSE38900	Children	Illumina HumanHT-12 V4.0 expression beadchip
GSM951696	RSV	GSE38900	Children	Illumina HumanHT-12 V4.0 expression beadchip
GSM951697	RSV	GSE38900	Children	Illumina HumanHT-12 V4.0 expression beadchip
GSM951698	RSV	GSE38900	Children	Illumina HumanHT-12 V4.0 expression beadchip
GSM951699	RSV	GSE38900	Children	Illumina HumanHT-12 V4.0 expression beadchip
GSM951700	RSV	GSE38900	Children	Illumina HumanHT-12 V4.0 expression beadchip
GSM951701	RSV	GSE38900	Children	Illumina HumanHT-12 V4.0 expression beadchip
GSM951702	RSV	GSE38900	Children	Illumina HumanHT-12 V4.0 expression beadchip
GSM951703	RSV	GSE38900	Children	Illumina HumanHT-12 V4.0 expression beadchip
GSM951704	RSV	GSE38900	Children	Illumina HumanHT-12 V4.0 expression beadchip
GSM951705	RSV	GSE38900	Children	Illumina HumanHT-12 V4.0 expression beadchip
GSM951706	RSV	GSE38900	Children	Illumina HumanHT-12 V4.0 expression beadchip
GSM951707	RSV	GSE38900	Children	Illumina HumanHT-12 V4.0 expression beadchip
GSM951708	RSV	GSE38900	Children	Illumina HumanHT-12 V4.0 expression beadchip
GSM951709	RSV	GSE38900	Children	Illumina HumanHT-12 V4.0 expression beadchip
GSM951710	RSV	GSE38900	Children	Illumina HumanHT-12 V4.0 expression beadchip
GSM951711	RSV	GSE38900	Children	Illumina HumanHT-12 V4.0 expression beadchip
GSM951712	RSV	GSE38900	Children	Illumina HumanHT-12 V4.0 expression beadchip
GSM951713	RSV	GSE38900	Children	Illumina HumanHT-12 V4.0 expression beadchip
GSM951714	RSV	GSE38900	Children	Illumina HumanHT-12 V4.0 expression beadchip
GSM951715	RSV	GSE38900	Children	Illumina HumanHT-12 V4.0 expression beadchip
GSM951716	RSV	GSE38900	Children	Illumina HumanHT-12 V4.0 expression beadchip
GSM951717	RSV	GSE38900	Children	Illumina HumanHT-12 V4.0 expression beadchip
GSM951718	RSV	GSE38900	Children	Illumina HumanHT-12 V4.0 expression beadchip
GSM951719	RSV	GSE38900	Children	Illumina HumanHT-12 V4.0 expression beadchip
GSM951720	RSV	GSE38900	Children	Illumina HumanHT-12 V4.0 expression beadchip
GSM951721	RSV	GSE38900	Children	Illumina HumanHT-12 V4.0 expression beadchip
GSM951722	RSV	GSE38900	Children	Illumina HumanHT-12 V4.0 expression beadchip
GSM951723	RSV	GSE38900	Children	Illumina HumanHT-12 V4.0 expression beadchip
GSM951724	RSV	GSE38900	Children	Illumina HumanHT-12 V4.0 expression beadchip
GSM951725	RSV	GSE38900	Children	Illumina HumanHT-12 V4.0 expression beadchip
GSM951726	RSV	GSE38900	Children	Illumina HumanHT-12 V4.0 expression beadchip
GSM951727	RSV	GSE38900	Children	Illumina HumanHT-12 V4.0 expression beadchip
GSM951728	RSV	GSE38900	Children	Illumina HumanHT-12 V4.0 expression beadchip
GSM951729	RSV	GSE38900	Children	Illumina HumanHT-12 V4.0 expression beadchip
GSM951730	RSV	GSE38900	Children	Illumina HumanHT-12 V4.0 expression beadchip
GSM951731	RSV	GSE38900	Children	Illumina HumanHT-12 V4.0 expression beadchip
GSM951732	RSV	GSE38900	Children	Illumina HumanHT-12 V4.0 expression beadchip
GSM951733	RSV	GSE38900	Children	Illumina HumanHT-12 V4.0 expression beadchip
GSM951734	RSV	GSE38900	Children	Illumina HumanHT-12 V4.0 expression beadchip
GSM951735	RSV	GSE38900	Children	Illumina HumanHT-12 V4.0 expression beadchip
GSM951736	RSV	GSE38900	Children	Illumina HumanHT-12 V4.0 expression beadchip
GSM951737	RSV	GSE38900	Children	Illumina HumanHT-12 V4.0 expression beadchip
GSM951738	RSV	GSE38900	Children	Illumina HumanHT-12 V4.0 expression beadchip
GSM951739	RSV	GSE38900	Children	Illumina HumanHT-12 V4.0 expression beadchip
GSM951740	RSV	GSE38900	Children	Illumina HumanHT-12 V4.0 expression beadchip
GSM951741	RSV	GSE38900	Children	Illumina HumanHT-12 V4.0 expression beadchip
GSM951742	RSV	GSE38900	Children	Illumina HumanHT-12 V4.0 expression beadchip
GSM951743	RSV	GSE38900	Children	Illumina HumanHT-12 V4.0 expression beadchip
GSM951744	RSV	GSE38900	Children	Illumina HumanHT-12 V4.0 expression beadchip
GSM951745	RSV	GSE38900	Children	Illumina HumanHT-12 V4.0 expression beadchip
GSM951746	RSV	GSE38900	Children	Illumina HumanHT-12 V4.0 expression beadchip
GSM951747	RSV	GSE38900	Children	Illumina HumanHT-12 V4.0 expression beadchip
GSM951748	RSV	GSE38900	Children	Illumina HumanHT-12 V4.0 expression beadchip
GSM951749	RSV	GSE38900	Children	Illumina HumanHT-12 V4.0 expression beadchip
GSM951750	RSV	GSE38900	Children	Illumina HumanHT-12 V4.0 expression beadchip
GSM951751	RSV	GSE38900	Children	Illumina HumanHT-12 V4.0 expression beadchip
GSM951752	RSV	GSE38900	Children	Illumina HumanHT-12 V4.0 expression beadchip
GSM951753	RSV	GSE38900	Children	Illumina HumanHT-12 V4.0 expression beadchip
GSM951754	RSV	GSE38900	Children	Illumina HumanHT-12 V4.0 expression beadchip
GSM951755	RSV	GSE38900	Children	Illumina HumanHT-12 V4.0 expression beadchip
GSM951756	RSV	GSE38900	Children	Illumina HumanHT-12 V4.0 expression beadchip
GSM951757	RSV	GSE38900	Children	Illumina HumanHT-12 V4.0 expression beadchip
GSM951758	RSV	GSE38900	Children	Illumina HumanHT-12 V4.0 expression beadchip
GSM951759	RSV	GSE38900	Children	Illumina HumanHT-12 V4.0 expression beadchip
GSM951760	RSV	GSE38900	Children	Illumina HumanHT-12 V4.0 expression beadchip
GSM951761	RSV	GSE38900	Children	Illumina HumanHT-12 V4.0 expression beadchip
GSM951762	RSV	GSE38900	Children	Illumina HumanHT-12 V4.0 expression beadchip
GSM951763	RSV	GSE38900	Children	Illumina HumanHT-12 V4.0 expression beadchip
GSM951764	RSV	GSE38900	Children	Illumina HumanHT-12 V4.0 expression beadchip
GSM951765	RSV	GSE38900	Children	Illumina HumanHT-12 V4.0 expression beadchip
GSM951766	RSV	GSE38900	Children	Illumina HumanHT-12 V4.0 expression beadchip
GSM951767	RSV	GSE38900	Children	Illumina HumanHT-12 V4.0 expression beadchip
GSM951768	RSV	GSE38900	Children	Illumina HumanHT-12 V4.0 expression beadchip
GSM951769	RSV	GSE38900	Children	Illumina HumanHT-12 V4.0 expression beadchip
GSM951770	RSV	GSE38900	Children	Illumina HumanHT-12 V4.0 expression beadchip
GSM951771	RSV	GSE38900	Children	Illumina HumanHT-12 V4.0 expression beadchip
GSM951772	RSV	GSE38900	Children	Illumina HumanHT-12 V4.0 expression beadchip
GSM951773	RSV	GSE38900	Children	Illumina HumanHT-12 V4.0 expression beadchip
GSM951774	RSV	GSE38900	Children	Illumina HumanHT-12 V4.0 expression beadchip
GSM951775	RSV	GSE38900	Children	Illumina HumanHT-12 V4.0 expression beadchip
GSM951776	RSV	GSE38900	Children	Illumina HumanHT-12 V4.0 expression beadchip
GSM951777	RSV	GSE38900	Children	Illumina HumanHT-12 V4.0 expression beadchip
GSM951778	RSV	GSE38900	Children	Illumina HumanHT-12 V4.0 expression beadchip
GSM951779	RSV	GSE38900	Children	Illumina HumanHT-12 V4.0 expression beadchip
GSM951780	RSV	GSE38900	Children	Illumina HumanHT-12 V4.0 expression beadchip
GSM951781	RSV	GSE38900	Children	Illumina HumanHT-12 V4.0 expression beadchip
GSM3309862	Healthy	GSE117827	Children	Affymetrix Human Clariom D Assay
GSM3309863	Healthy	GSE117827	Children	Affymetrix Human Clariom D Assay
GSM3309864	Healthy	GSE117827	Children	Affymetrix Human Clariom D Assay
GSM3309865	Healthy	GSE117827	Children	Affymetrix Human Clariom D Assay
GSM3309866	Healthy	GSE117827	Children	Affymetrix Human Clariom D Assay
GSM3309867	Healthy	GSE117827	Children	Affymetrix Human Clariom D Assay
GSM3309868	RSV	GSE117827	Children	Affymetrix Human Clariom D Assay
GSM3309869	RSV	GSE117827	Children	Affymetrix Human Clariom D Assay
GSM3309870	RSV	GSE117827	Children	Affymetrix Human Clariom D Assay
GSM3309871	RSV	GSE117827	Children	Affymetrix Human Clariom D Assay
GSM1667382	Healthy	GSE68310	Adults	Illumina HumanHT-12 V4.0 expression beadchip
GSM1667389	Healthy	GSE68310	Adults	Illumina HumanHT-12 V4.0 expression beadchip
GSM1667396	Healthy	GSE68310	Adults	Illumina HumanHT-12 V4.0 expression beadchip
GSM1667403	Healthy	GSE68310	Adults	Illumina HumanHT-12 V4.0 expression beadchip
GSM1667410	Healthy	GSE68310	Adults	Illumina HumanHT-12 V4.0 expression beadchip
GSM1667417	Healthy	GSE68310	Adults	Illumina HumanHT-12 V4.0 expression beadchip
GSM1667424	Healthy	GSE68310	Adults	Illumina HumanHT-12 V4.0 expression beadchip
GSM1667431	Healthy	GSE68310	Adults	Illumina HumanHT-12 V4.0 expression beadchip
GSM1667438	Healthy	GSE68310	Adults	Illumina HumanHT-12 V4.0 expression beadchip
GSM1667445	Healthy	GSE68310	Adults	Illumina HumanHT-12 V4.0 expression beadchip
GSM1667448	Influenza	GSE68310	Adults	Illumina HumanHT-12 V4.0 expression beadchip
GSM1667451	Healthy	GSE68310	Adults	Illumina HumanHT-12 V4.0 expression beadchip
GSM1667452	Influenza	GSE68310	Adults	Illumina HumanHT-12 V4.0 expression beadchip
GSM1667453	Influenza	GSE68310	Adults	Illumina HumanHT-12 V4.0 expression beadchip
GSM1667454	Influenza	GSE68310	Adults	Illumina HumanHT-12 V4.0 expression beadchip
GSM1667455	Influenza	GSE68310	Adults	Illumina HumanHT-12 V4.0 expression beadchip
GSM1667458	Healthy	GSE68310	Adults	Illumina HumanHT-12 V4.0 expression beadchip
GSM1667459	Influenza	GSE68310	Adults	Illumina HumanHT-12 V4.0 expression beadchip
GSM1667460	Influenza	GSE68310	Adults	Illumina HumanHT-12 V4.0 expression beadchip
GSM1667461	Influenza	GSE68310	Adults	Illumina HumanHT-12 V4.0 expression beadchip
GSM1667462	Influenza	GSE68310	Adults	Illumina HumanHT-12 V4.0 expression beadchip
GSM1667465	Healthy	GSE68310	Adults	Illumina HumanHT-12 V4.0 expression beadchip
GSM1667466	Influenza	GSE68310	Adults	Illumina HumanHT-12 V4.0 expression beadchip
GSM1667467	Influenza	GSE68310	Adults	Illumina HumanHT-12 V4.0 expression beadchip
GSM1667468	Influenza	GSE68310	Adults	Illumina HumanHT-12 V4.0 expression beadchip
GSM1667469	Influenza	GSE68310	Adults	Illumina HumanHT-12 V4.0 expression beadchip
GSM1667471	Healthy	GSE68310	Adults	Illumina HumanHT-12 V4.0 expression beadchip
GSM1667472	Influenza	GSE68310	Adults	Illumina HumanHT-12 V4.0 expression beadchip
GSM1667473	Influenza	GSE68310	Adults	Illumina HumanHT-12 V4.0 expression beadchip
GSM1667474	Influenza	GSE68310	Adults	Illumina HumanHT-12 V4.0 expression beadchip
GSM1667475	Influenza	GSE68310	Adults	Illumina HumanHT-12 V4.0 expression beadchip
GSM1667478	Healthy	GSE68310	Adults	Illumina HumanHT-12 V4.0 expression beadchip
GSM1667479	Influenza	GSE68310	Adults	Illumina HumanHT-12 V4.0 expression beadchip
GSM1667480	Influenza	GSE68310	Adults	Illumina HumanHT-12 V4.0 expression beadchip
GSM1667481	Influenza	GSE68310	Adults	Illumina HumanHT-12 V4.0 expression beadchip
GSM1667482	Influenza	GSE68310	Adults	Illumina HumanHT-12 V4.0 expression beadchip
GSM1667485	Healthy	GSE68310	Adults	Illumina HumanHT-12 V4.0 expression beadchip
GSM1667486	Influenza	GSE68310	Adults	Illumina HumanHT-12 V4.0 expression beadchip
GSM1667487	Influenza	GSE68310	Adults	Illumina HumanHT-12 V4.0 expression beadchip
GSM1667488	Influenza	GSE68310	Adults	Illumina HumanHT-12 V4.0 expression beadchip
GSM1667489	Influenza	GSE68310	Adults	Illumina HumanHT-12 V4.0 expression beadchip
GSM1667492	Healthy	GSE68310	Adults	Illumina HumanHT-12 V4.0 expression beadchip
GSM1667493	Influenza	GSE68310	Adults	Illumina HumanHT-12 V4.0 expression beadchip
GSM1667494	Influenza	GSE68310	Adults	Illumina HumanHT-12 V4.0 expression beadchip
GSM1667495	Influenza	GSE68310	Adults	Illumina HumanHT-12 V4.0 expression beadchip
GSM1667496	Influenza	GSE68310	Adults	Illumina HumanHT-12 V4.0 expression beadchip
GSM1667499	Healthy	GSE68310	Adults	Illumina HumanHT-12 V4.0 expression beadchip
GSM1667500	Influenza	GSE68310	Adults	Illumina HumanHT-12 V4.0 expression beadchip
GSM1667501	Influenza	GSE68310	Adults	Illumina HumanHT-12 V4.0 expression beadchip
GSM1667502	Influenza	GSE68310	Adults	Illumina HumanHT-12 V4.0 expression beadchip
GSM1667505	Healthy	GSE68310	Adults	Illumina HumanHT-12 V4.0 expression beadchip
GSM1667506	Influenza	GSE68310	Adults	Illumina HumanHT-12 V4.0 expression beadchip
GSM1667507	Influenza	GSE68310	Adults	Illumina HumanHT-12 V4.0 expression beadchip
GSM1667508	Influenza	GSE68310	Adults	Illumina HumanHT-12 V4.0 expression beadchip
GSM1667509	Influenza	GSE68310	Adults	Illumina HumanHT-12 V4.0 expression beadchip
GSM1667512	Healthy	GSE68310	Adults	Illumina HumanHT-12 V4.0 expression beadchip
GSM1667513	Influenza	GSE68310	Adults	Illumina HumanHT-12 V4.0 expression beadchip
GSM1667514	Influenza	GSE68310	Adults	Illumina HumanHT-12 V4.0 expression beadchip
GSM1667515	Influenza	GSE68310	Adults	Illumina HumanHT-12 V4.0 expression beadchip
GSM1667516	Influenza	GSE68310	Adults	Illumina HumanHT-12 V4.0 expression beadchip
GSM1667519	Healthy	GSE68310	Adults	Illumina HumanHT-12 V4.0 expression beadchip
GSM1667520	Influenza	GSE68310	Adults	Illumina HumanHT-12 V4.0 expression beadchip
GSM1667521	Influenza	GSE68310	Adults	Illumina HumanHT-12 V4.0 expression beadchip
GSM1667522	Influenza	GSE68310	Adults	Illumina HumanHT-12 V4.0 expression beadchip
GSM1667523	Influenza	GSE68310	Adults	Illumina HumanHT-12 V4.0 expression beadchip
GSM1667526	Healthy	GSE68310	Adults	Illumina HumanHT-12 V4.0 expression beadchip
GSM1667527	Influenza	GSE68310	Adults	Illumina HumanHT-12 V4.0 expression beadchip
GSM1667528	Influenza	GSE68310	Adults	Illumina HumanHT-12 V4.0 expression beadchip
GSM1667529	Influenza	GSE68310	Adults	Illumina HumanHT-12 V4.0 expression beadchip
GSM1667530	Influenza	GSE68310	Adults	Illumina HumanHT-12 V4.0 expression beadchip
GSM1667533	Healthy	GSE68310	Adults	Illumina HumanHT-12 V4.0 expression beadchip
GSM1667534	Influenza	GSE68310	Adults	Illumina HumanHT-12 V4.0 expression beadchip
GSM1667535	Influenza	GSE68310	Adults	Illumina HumanHT-12 V4.0 expression beadchip
GSM1667536	Influenza	GSE68310	Adults	Illumina HumanHT-12 V4.0 expression beadchip
GSM1667537	Influenza	GSE68310	Adults	Illumina HumanHT-12 V4.0 expression beadchip
GSM1667540	Influenza	GSE68310	Adults	Illumina HumanHT-12 V4.0 expression beadchip
GSM1667541	Influenza	GSE68310	Adults	Illumina HumanHT-12 V4.0 expression beadchip
GSM1667542	Influenza	GSE68310	Adults	Illumina HumanHT-12 V4.0 expression beadchip
GSM1667543	Influenza	GSE68310	Adults	Illumina HumanHT-12 V4.0 expression beadchip
GSM1667546	Healthy	GSE68310	Adults	Illumina HumanHT-12 V4.0 expression beadchip
GSM1667547	Influenza	GSE68310	Adults	Illumina HumanHT-12 V4.0 expression beadchip
GSM1667548	Influenza	GSE68310	Adults	Illumina HumanHT-12 V4.0 expression beadchip
GSM1667549	Influenza	GSE68310	Adults	Illumina HumanHT-12 V4.0 expression beadchip
GSM1667550	Influenza	GSE68310	Adults	Illumina HumanHT-12 V4.0 expression beadchip
GSM1667553	Healthy	GSE68310	Adults	Illumina HumanHT-12 V4.0 expression beadchip
GSM1667554	Influenza	GSE68310	Adults	Illumina HumanHT-12 V4.0 expression beadchip
GSM1667555	Influenza	GSE68310	Adults	Illumina HumanHT-12 V4.0 expression beadchip
GSM1667556	Influenza	GSE68310	Adults	Illumina HumanHT-12 V4.0 expression beadchip
GSM1667557	Influenza	GSE68310	Adults	Illumina HumanHT-12 V4.0 expression beadchip
GSM1667560	Healthy	GSE68310	Adults	Illumina HumanHT-12 V4.0 expression beadchip
GSM1667561	Influenza	GSE68310	Adults	Illumina HumanHT-12 V4.0 expression beadchip
GSM1667562	Influenza	GSE68310	Adults	Illumina HumanHT-12 V4.0 expression beadchip
GSM1667563	Influenza	GSE68310	Adults	Illumina HumanHT-12 V4.0 expression beadchip
GSM1667564	Influenza	GSE68310	Adults	Illumina HumanHT-12 V4.0 expression beadchip
GSM1667567	Healthy	GSE68310	Adults	Illumina HumanHT-12 V4.0 expression beadchip
GSM1667568	Influenza	GSE68310	Adults	Illumina HumanHT-12 V4.0 expression beadchip
GSM1667569	Influenza	GSE68310	Adults	Illumina HumanHT-12 V4.0 expression beadchip
GSM1667570	Influenza	GSE68310	Adults	Illumina HumanHT-12 V4.0 expression beadchip
GSM1667571	Influenza	GSE68310	Adults	Illumina HumanHT-12 V4.0 expression beadchip
GSM1667574	Healthy	GSE68310	Adults	Illumina HumanHT-12 V4.0 expression beadchip
GSM1667575	Influenza	GSE68310	Adults	Illumina HumanHT-12 V4.0 expression beadchip
GSM1667576	Influenza	GSE68310	Adults	Illumina HumanHT-12 V4.0 expression beadchip
GSM1667577	Influenza	GSE68310	Adults	Illumina HumanHT-12 V4.0 expression beadchip
GSM1667578	Influenza	GSE68310	Adults	Illumina HumanHT-12 V4.0 expression beadchip
GSM1667580	Healthy	GSE68310	Adults	Illumina HumanHT-12 V4.0 expression beadchip
GSM1667581	Influenza	GSE68310	Adults	Illumina HumanHT-12 V4.0 expression beadchip
GSM1667582	Influenza	GSE68310	Adults	Illumina HumanHT-12 V4.0 expression beadchip
GSM1667583	Influenza	GSE68310	Adults	Illumina HumanHT-12 V4.0 expression beadchip
GSM1667585	Healthy	GSE68310	Adults	Illumina HumanHT-12 V4.0 expression beadchip
GSM1667586	Influenza	GSE68310	Adults	Illumina HumanHT-12 V4.0 expression beadchip
GSM1667587	Influenza	GSE68310	Adults	Illumina HumanHT-12 V4.0 expression beadchip
GSM1667592	Healthy	GSE68310	Adults	Illumina HumanHT-12 V4.0 expression beadchip
GSM1667599	Healthy	GSE68310	Adults	Illumina HumanHT-12 V4.0 expression beadchip
GSM1667606	Healthy	GSE68310	Adults	Illumina HumanHT-12 V4.0 expression beadchip
GSM1667612	Healthy	GSE68310	Adults	Illumina HumanHT-12 V4.0 expression beadchip
GSM1667616	Healthy	GSE68310	Adults	Illumina HumanHT-12 V4.0 expression beadchip
GSM1667623	Healthy	GSE68310	Adults	Illumina HumanHT-12 V4.0 expression beadchip
GSM1667624	Influenza	GSE68310	Adults	Illumina HumanHT-12 V4.0 expression beadchip
GSM1667625	Influenza	GSE68310	Adults	Illumina HumanHT-12 V4.0 expression beadchip
GSM1667626	Influenza	GSE68310	Adults	Illumina HumanHT-12 V4.0 expression beadchip
GSM1667629	Healthy	GSE68310	Adults	Illumina HumanHT-12 V4.0 expression beadchip
GSM1667630	Influenza	GSE68310	Adults	Illumina HumanHT-12 V4.0 expression beadchip
GSM1667631	Influenza	GSE68310	Adults	Illumina HumanHT-12 V4.0 expression beadchip
GSM1667632	Influenza	GSE68310	Adults	Illumina HumanHT-12 V4.0 expression beadchip
GSM1667633	Influenza	GSE68310	Adults	Illumina HumanHT-12 V4.0 expression beadchip
GSM1667636	Healthy	GSE68310	Adults	Illumina HumanHT-12 V4.0 expression beadchip
GSM1667637	Influenza	GSE68310	Adults	Illumina HumanHT-12 V4.0 expression beadchip
GSM1667638	Influenza	GSE68310	Adults	Illumina HumanHT-12 V4.0 expression beadchip
GSM1667639	Influenza	GSE68310	Adults	Illumina HumanHT-12 V4.0 expression beadchip
GSM1667640	Influenza	GSE68310	Adults	Illumina HumanHT-12 V4.0 expression beadchip
GSM1667643	Healthy	GSE68310	Adults	Illumina HumanHT-12 V4.0 expression beadchip
GSM1667644	Influenza	GSE68310	Adults	Illumina HumanHT-12 V4.0 expression beadchip
GSM1667645	Influenza	GSE68310	Adults	Illumina HumanHT-12 V4.0 expression beadchip
GSM1667648	Healthy	GSE68310	Adults	Illumina HumanHT-12 V4.0 expression beadchip
GSM1667649	Influenza	GSE68310	Adults	Illumina HumanHT-12 V4.0 expression beadchip
GSM1667650	Influenza	GSE68310	Adults	Illumina HumanHT-12 V4.0 expression beadchip
GSM1667651	Influenza	GSE68310	Adults	Illumina HumanHT-12 V4.0 expression beadchip
GSM1667652	Influenza	GSE68310	Adults	Illumina HumanHT-12 V4.0 expression beadchip
GSM1667655	Healthy	GSE68310	Adults	Illumina HumanHT-12 V4.0 expression beadchip
GSM1667656	Influenza	GSE68310	Adults	Illumina HumanHT-12 V4.0 expression beadchip
GSM1667657	Influenza	GSE68310	Adults	Illumina HumanHT-12 V4.0 expression beadchip
GSM1667658	Influenza	GSE68310	Adults	Illumina HumanHT-12 V4.0 expression beadchip
GSM1667659	Influenza	GSE68310	Adults	Illumina HumanHT-12 V4.0 expression beadchip
GSM1667662	Healthy	GSE68310	Adults	Illumina HumanHT-12 V4.0 expression beadchip
GSM1667663	Influenza	GSE68310	Adults	Illumina HumanHT-12 V4.0 expression beadchip
GSM1667664	Influenza	GSE68310	Adults	Illumina HumanHT-12 V4.0 expression beadchip
GSM1667665	Influenza	GSE68310	Adults	Illumina HumanHT-12 V4.0 expression beadchip
GSM1667666	Influenza	GSE68310	Adults	Illumina HumanHT-12 V4.0 expression beadchip
GSM1667669	Healthy	GSE68310	Adults	Illumina HumanHT-12 V4.0 expression beadchip
GSM1667670	Influenza	GSE68310	Adults	Illumina HumanHT-12 V4.0 expression beadchip
GSM1667671	Influenza	GSE68310	Adults	Illumina HumanHT-12 V4.0 expression beadchip
GSM1667672	Influenza	GSE68310	Adults	Illumina HumanHT-12 V4.0 expression beadchip
GSM1667673	Influenza	GSE68310	Adults	Illumina HumanHT-12 V4.0 expression beadchip
GSM1667676	Healthy	GSE68310	Adults	Illumina HumanHT-12 V4.0 expression beadchip
GSM1667683	Healthy	GSE68310	Adults	Illumina HumanHT-12 V4.0 expression beadchip
GSM1667686	Influenza + Coronavirus	GSE68310	Adults	Illumina HumanHT-12 V4.0 expression beadchip
GSM1667687	Influenza + Coronavirus	GSE68310	Adults	Illumina HumanHT-12 V4.0 expression beadchip
GSM1667690	Healthy	GSE68310	Adults	Illumina HumanHT-12 V4.0 expression beadchip
GSM1667691	influenza + Rhinovirus	GSE68310	Adults	Illumina HumanHT-12 V4.0 expression beadchip
GSM1667692	influenza + Rhinovirus	GSE68310	Adults	Illumina HumanHT-12 V4.0 expression beadchip
GSM1667693	influenza + Rhinovirus	GSE68310	Adults	Illumina HumanHT-12 V4.0 expression beadchip
GSM1667694	influenza + Rhinovirus	GSE68310	Adults	Illumina HumanHT-12 V4.0 expression beadchip
GSM1667697	Healthy	GSE68310	Adults	Illumina HumanHT-12 V4.0 expression beadchip
GSM1667698	influenza + Rhinovirus	GSE68310	Adults	Illumina HumanHT-12 V4.0 expression beadchip
GSM1667703	Healthy	GSE68310	Adults	Illumina HumanHT-12 V4.0 expression beadchip
GSM1667708	Healthy	GSE68310	Adults	Illumina HumanHT-12 V4.0 expression beadchip
GSM1667715	Healthy	GSE68310	Adults	Illumina HumanHT-12 V4.0 expression beadchip
GSM1667716	influenza + Rhinovirus	GSE68310	Adults	Illumina HumanHT-12 V4.0 expression beadchip
GSM1667717	influenza + Rhinovirus	GSE68310	Adults	Illumina HumanHT-12 V4.0 expression beadchip
GSM1667718	influenza + Rhinovirus	GSE68310	Adults	Illumina HumanHT-12 V4.0 expression beadchip
GSM1667719	influenza + Rhinovirus	GSE68310	Adults	Illumina HumanHT-12 V4.0 expression beadchip
GSM1667722	Healthy	GSE68310	Adults	Illumina HumanHT-12 V4.0 expression beadchip
GSM1667723	influenza + Rhinovirus	GSE68310	Adults	Illumina HumanHT-12 V4.0 expression beadchip
GSM1667724	influenza + Rhinovirus	GSE68310	Adults	Illumina HumanHT-12 V4.0 expression beadchip
GSM1667725	influenza + Rhinovirus	GSE68310	Adults	Illumina HumanHT-12 V4.0 expression beadchip
GSM1667726	influenza + Rhinovirus	GSE68310	Adults	Illumina HumanHT-12 V4.0 expression beadchip
GSM1667729	Healthy	GSE68310	Adults	Illumina HumanHT-12 V4.0 expression beadchip
GSM1667730	influenza + Rhinovirus	GSE68310	Adults	Illumina HumanHT-12 V4.0 expression beadchip
GSM1667731	influenza + Rhinovirus	GSE68310	Adults	Illumina HumanHT-12 V4.0 expression beadchip
GSM1667732	influenza + Rhinovirus	GSE68310	Adults	Illumina HumanHT-12 V4.0 expression beadchip
GSM1667733	influenza + Rhinovirus	GSE68310	Adults	Illumina HumanHT-12 V4.0 expression beadchip
GSM1667736	Healthy	GSE68310	Adults	Illumina HumanHT-12 V4.0 expression beadchip
GSM1667737	influenza + Rhinovirus	GSE68310	Adults	Illumina HumanHT-12 V4.0 expression beadchip
GSM1667738	influenza + Rhinovirus	GSE68310	Adults	Illumina HumanHT-12 V4.0 expression beadchip
GSM1667739	influenza + Rhinovirus	GSE68310	Adults	Illumina HumanHT-12 V4.0 expression beadchip
GSM1667740	influenza + Rhinovirus	GSE68310	Adults	Illumina HumanHT-12 V4.0 expression beadchip
GSM1667743	Healthy	GSE68310	Adults	Illumina HumanHT-12 V4.0 expression beadchip
GSM1667744	influenza + Rhinovirus	GSE68310	Adults	Illumina HumanHT-12 V4.0 expression beadchip
GSM1667745	influenza + Rhinovirus	GSE68310	Adults	Illumina HumanHT-12 V4.0 expression beadchip
GSM1667746	influenza + Rhinovirus	GSE68310	Adults	Illumina HumanHT-12 V4.0 expression beadchip
GSM1667747	influenza + Rhinovirus	GSE68310	Adults	Illumina HumanHT-12 V4.0 expression beadchip
GSM1667750	influenza + Rhinovirus	GSE68310	Adults	Illumina HumanHT-12 V4.0 expression beadchip
GSM1667751	influenza + Rhinovirus	GSE68310	Adults	Illumina HumanHT-12 V4.0 expression beadchip
GSM1667752	influenza + Rhinovirus	GSE68310	Adults	Illumina HumanHT-12 V4.0 expression beadchip
GSM1667753	influenza + Rhinovirus	GSE68310	Adults	Illumina HumanHT-12 V4.0 expression beadchip
GSM1667756	Healthy	GSE68310	Adults	Illumina HumanHT-12 V4.0 expression beadchip
GSM1667757	influenza + Rhinovirus	GSE68310	Adults	Illumina HumanHT-12 V4.0 expression beadchip
GSM1667760	influenza + Rhinovirus	GSE68310	Adults	Illumina HumanHT-12 V4.0 expression beadchip
GSM1667763	Healthy	GSE68310	Adults	Illumina HumanHT-12 V4.0 expression beadchip
GSM1667764	influenza + Rhinovirus	GSE68310	Adults	Illumina HumanHT-12 V4.0 expression beadchip
GSM1667765	influenza + Rhinovirus	GSE68310	Adults	Illumina HumanHT-12 V4.0 expression beadchip
GSM1667766	influenza + Rhinovirus	GSE68310	Adults	Illumina HumanHT-12 V4.0 expression beadchip
GSM1667767	influenza + Rhinovirus	GSE68310	Adults	Illumina HumanHT-12 V4.0 expression beadchip
GSM1667770	Healthy	GSE68310	Adults	Illumina HumanHT-12 V4.0 expression beadchip
GSM1667771	influenza + Rhinovirus	GSE68310	Adults	Illumina HumanHT-12 V4.0 expression beadchip
GSM1667772	influenza + Rhinovirus	GSE68310	Adults	Illumina HumanHT-12 V4.0 expression beadchip
GSM1667773	influenza + Rhinovirus	GSE68310	Adults	Illumina HumanHT-12 V4.0 expression beadchip
GSM1667776	Healthy	GSE68310	Adults	Illumina HumanHT-12 V4.0 expression beadchip
GSM1667777	influenza + Rhinovirus	GSE68310	Adults	Illumina HumanHT-12 V4.0 expression beadchip
GSM1667778	influenza + Rhinovirus	GSE68310	Adults	Illumina HumanHT-12 V4.0 expression beadchip
GSM1667779	influenza + Rhinovirus	GSE68310	Adults	Illumina HumanHT-12 V4.0 expression beadchip
GSM1667780	influenza + Rhinovirus	GSE68310	Adults	Illumina HumanHT-12 V4.0 expression beadchip
GSM1667783	Healthy	GSE68310	Adults	Illumina HumanHT-12 V4.0 expression beadchip
GSM1667784	influenza + Rhinovirus	GSE68310	Adults	Illumina HumanHT-12 V4.0 expression beadchip
GSM1667785	influenza + Rhinovirus	GSE68310	Adults	Illumina HumanHT-12 V4.0 expression beadchip
GSM1667786	influenza + Rhinovirus	GSE68310	Adults	Illumina HumanHT-12 V4.0 expression beadchip
GSM1667787	influenza + Rhinovirus	GSE68310	Adults	Illumina HumanHT-12 V4.0 expression beadchip
GSM1667790	Healthy	GSE68310	Adults	Illumina HumanHT-12 V4.0 expression beadchip
GSM1667791	influenza + Rhinovirus	GSE68310	Adults	Illumina HumanHT-12 V4.0 expression beadchip
GSM1667792	influenza + Rhinovirus	GSE68310	Adults	Illumina HumanHT-12 V4.0 expression beadchip
GSM1667793	influenza + Rhinovirus	GSE68310	Adults	Illumina HumanHT-12 V4.0 expression beadchip
GSM1667796	Healthy	GSE68310	Adults	Illumina HumanHT-12 V4.0 expression beadchip
GSM1667797	Influenza + Coronavirus	GSE68310	Adults	Illumina HumanHT-12 V4.0 expression beadchip
GSM1667798	Influenza + Coronavirus	GSE68310	Adults	Illumina HumanHT-12 V4.0 expression beadchip
GSM1667799	Influenza + Coronavirus	GSE68310	Adults	Illumina HumanHT-12 V4.0 expression beadchip
GSM1667810	Healthy	GSE68310	Adults	Illumina HumanHT-12 V4.0 expression beadchip
GSM1667814	Influenza	GSE68310	Adults	Illumina HumanHT-12 V4.0 expression beadchip
GSM1667817	Healthy	GSE68310	Adults	Illumina HumanHT-12 V4.0 expression beadchip
GSM1667821	Influenza	GSE68310	Adults	Illumina HumanHT-12 V4.0 expression beadchip
GSM1667824	Healthy	GSE68310	Adults	Illumina HumanHT-12 V4.0 expression beadchip
GSM1667825	Influenza	GSE68310	Adults	Illumina HumanHT-12 V4.0 expression beadchip
GSM1667826	Influenza	GSE68310	Adults	Illumina HumanHT-12 V4.0 expression beadchip
GSM1667827	Influenza	GSE68310	Adults	Illumina HumanHT-12 V4.0 expression beadchip
GSM1667828	Influenza	GSE68310	Adults	Illumina HumanHT-12 V4.0 expression beadchip
GSM1667831	Healthy	GSE68310	Adults	Illumina HumanHT-12 V4.0 expression beadchip
GSM1667832	Influenza	GSE68310	Adults	Illumina HumanHT-12 V4.0 expression beadchip
GSM1667833	Influenza	GSE68310	Adults	Illumina HumanHT-12 V4.0 expression beadchip
GSM1667834	Influenza	GSE68310	Adults	Illumina HumanHT-12 V4.0 expression beadchip
GSM1667835	Influenza	GSE68310	Adults	Illumina HumanHT-12 V4.0 expression beadchip
GSM1667837	Healthy	GSE68310	Adults	Illumina HumanHT-12 V4.0 expression beadchip
GSM1667838	Influenza + Rhinovirus	GSE68310	Adults	Illumina HumanHT-12 V4.0 expression beadchip
GSM1667839	Influenza + Rhinovirus	GSE68310	Adults	Illumina HumanHT-12 V4.0 expression beadchip
GSM1667840	Influenza + Rhinovirus	GSE68310	Adults	Illumina HumanHT-12 V4.0 expression beadchip
GSM1667841	Influenza + Rhinovirus	GSE68310	Adults	Illumina HumanHT-12 V4.0 expression beadchip
GSM1667844	Healthy	GSE68310	Adults	Illumina HumanHT-12 V4.0 expression beadchip
GSM1667845	Influenza + Rhinovirus	GSE68310	Adults	Illumina HumanHT-12 V4.0 expression beadchip
GSM1667846	Influenza + Rhinovirus	GSE68310	Adults	Illumina HumanHT-12 V4.0 expression beadchip
GSM1667847	Influenza + Rhinovirus	GSE68310	Adults	Illumina HumanHT-12 V4.0 expression beadchip
GSM1667848	Influenza + Rhinovirus	GSE68310	Adults	Illumina HumanHT-12 V4.0 expression beadchip
GSM1667851	Healthy	GSE68310	Adults	Illumina HumanHT-12 V4.0 expression beadchip
GSM1667852	Influenza + Rhinovirus	GSE68310	Adults	Illumina HumanHT-12 V4.0 expression beadchip
GSM1667853	Influenza + Rhinovirus	GSE68310	Adults	Illumina HumanHT-12 V4.0 expression beadchip
GSM1667854	Influenza + Rhinovirus	GSE68310	Adults	Illumina HumanHT-12 V4.0 expression beadchip
GSM1667855	Influenza + Rhinovirus	GSE68310	Adults	Illumina HumanHT-12 V4.0 expression beadchip
GSM1667858	Healthy	GSE68310	Adults	Illumina HumanHT-12 V4.0 expression beadchip
GSM1667859	Influenza + Rhinovirus	GSE68310	Adults	Illumina HumanHT-12 V4.0 expression beadchip
GSM1667860	Influenza + Rhinovirus	GSE68310	Adults	Illumina HumanHT-12 V4.0 expression beadchip
GSM1667861	Influenza + Rhinovirus	GSE68310	Adults	Illumina HumanHT-12 V4.0 expression beadchip
GSM1667863	Healthy	GSE68310	Adults	Illumina HumanHT-12 V4.0 expression beadchip
GSM1667864	Influenza + Rhinovirus	GSE68310	Adults	Illumina HumanHT-12 V4.0 expression beadchip
GSM1667865	Influenza + Rhinovirus	GSE68310	Adults	Illumina HumanHT-12 V4.0 expression beadchip
GSM1667866	Influenza + Rhinovirus	GSE68310	Adults	Illumina HumanHT-12 V4.0 expression beadchip
GSM1667867	Influenza + Rhinovirus	GSE68310	Adults	Illumina HumanHT-12 V4.0 expression beadchip
GSM1667870	Healthy	GSE68310	Adults	Illumina HumanHT-12 V4.0 expression beadchip
GSM1667876	Healthy	GSE68310	Adults	Illumina HumanHT-12 V4.0 expression beadchip
GSM1667883	Healthy	GSE68310	Adults	Illumina HumanHT-12 V4.0 expression beadchip
GSM1667889	Healthy	GSE68310	Adults	Illumina HumanHT-12 V4.0 expression beadchip
GSM1667896	Healthy	GSE68310	Adults	Illumina HumanHT-12 V4.0 expression beadchip
GSM1667902	Healthy	GSE68310	Adults	Illumina HumanHT-12 V4.0 expression beadchip
GSM1667909	Healthy	GSE68310	Adults	Illumina HumanHT-12 V4.0 expression beadchip
GSM1667916	Healthy	GSE68310	Adults	Illumina HumanHT-12 V4.0 expression beadchip
GSM1667923	Healthy	GSE68310	Adults	Illumina HumanHT-12 V4.0 expression beadchip
GSM1667925	Rhinovirus	GSE68310	Adults	Illumina HumanHT-12 V4.0 expression beadchip
GSM1667926	Rhinovirus	GSE68310	Adults	Illumina HumanHT-12 V4.0 expression beadchip
GSM1667927	Rhinovirus	GSE68310	Adults	Illumina HumanHT-12 V4.0 expression beadchip
GSM1667930	Healthy	GSE68310	Adults	Illumina HumanHT-12 V4.0 expression beadchip
GSM1667931	Rhinovirus	GSE68310	Adults	Illumina HumanHT-12 V4.0 expression beadchip
GSM1667932	Rhinovirus	GSE68310	Adults	Illumina HumanHT-12 V4.0 expression beadchip
GSM1667933	Rhinovirus	GSE68310	Adults	Illumina HumanHT-12 V4.0 expression beadchip
GSM1667934	Rhinovirus	GSE68310	Adults	Illumina HumanHT-12 V4.0 expression beadchip
GSM1667936	Healthy	GSE68310	Adults	Illumina HumanHT-12 V4.0 expression beadchip
GSM1667937	Rhinovirus	GSE68310	Adults	Illumina HumanHT-12 V4.0 expression beadchip
GSM1667938	Rhinovirus	GSE68310	Adults	Illumina HumanHT-12 V4.0 expression beadchip
GSM1667939	Rhinovirus	GSE68310	Adults	Illumina HumanHT-12 V4.0 expression beadchip
GSM1667940	Rhinovirus	GSE68310	Adults	Illumina HumanHT-12 V4.0 expression beadchip
GSM1667943	Healthy	GSE68310	Adults	Illumina HumanHT-12 V4.0 expression beadchip
GSM1667944	Rhinovirus	GSE68310	Adults	Illumina HumanHT-12 V4.0 expression beadchip
GSM1667945	Rhinovirus	GSE68310	Adults	Illumina HumanHT-12 V4.0 expression beadchip
GSM1667946	Rhinovirus	GSE68310	Adults	Illumina HumanHT-12 V4.0 expression beadchip
GSM1667947	Rhinovirus	GSE68310	Adults	Illumina HumanHT-12 V4.0 expression beadchip
GSM1667950	Healthy	GSE68310	Adults	Illumina HumanHT-12 V4.0 expression beadchip
GSM1667951	Rhinovirus	GSE68310	Adults	Illumina HumanHT-12 V4.0 expression beadchip
GSM1667952	Rhinovirus	GSE68310	Adults	Illumina HumanHT-12 V4.0 expression beadchip
GSM1667953	Rhinovirus	GSE68310	Adults	Illumina HumanHT-12 V4.0 expression beadchip
GSM1667956	Healthy	GSE68310	Adults	Illumina HumanHT-12 V4.0 expression beadchip
GSM1667957	Rhinovirus	GSE68310	Adults	Illumina HumanHT-12 V4.0 expression beadchip
GSM1667958	Rhinovirus	GSE68310	Adults	Illumina HumanHT-12 V4.0 expression beadchip
GSM1667959	Rhinovirus	GSE68310	Adults	Illumina HumanHT-12 V4.0 expression beadchip
GSM1667960	Rhinovirus	GSE68310	Adults	Illumina HumanHT-12 V4.0 expression beadchip
GSM1667962	Healthy	GSE68310	Adults	Illumina HumanHT-12 V4.0 expression beadchip
GSM1667963	Rhinovirus	GSE68310	Adults	Illumina HumanHT-12 V4.0 expression beadchip
GSM1667964	Rhinovirus	GSE68310	Adults	Illumina HumanHT-12 V4.0 expression beadchip
GSM1667965	Rhinovirus	GSE68310	Adults	Illumina HumanHT-12 V4.0 expression beadchip
GSM1667966	Rhinovirus	GSE68310	Adults	Illumina HumanHT-12 V4.0 expression beadchip
GSM1667969	Healthy	GSE68310	Adults	Illumina HumanHT-12 V4.0 expression beadchip
GSM1667970	Rhinovirus	GSE68310	Adults	Illumina HumanHT-12 V4.0 expression beadchip
GSM1667971	Rhinovirus	GSE68310	Adults	Illumina HumanHT-12 V4.0 expression beadchip
GSM1667974	Healthy	GSE68310	Adults	Illumina HumanHT-12 V4.0 expression beadchip
GSM1667975	Rhinovirus	GSE68310	Adults	Illumina HumanHT-12 V4.0 expression beadchip
GSM1667976	Rhinovirus	GSE68310	Adults	Illumina HumanHT-12 V4.0 expression beadchip
GSM1667977	Rhinovirus	GSE68310	Adults	Illumina HumanHT-12 V4.0 expression beadchip
GSM1667978	Rhinovirus	GSE68310	Adults	Illumina HumanHT-12 V4.0 expression beadchip
GSM1667981	Healthy	GSE68310	Adults	Illumina HumanHT-12 V4.0 expression beadchip
GSM1667982	Rhinovirus	GSE68310	Adults	Illumina HumanHT-12 V4.0 expression beadchip
GSM1667983	Rhinovirus	GSE68310	Adults	Illumina HumanHT-12 V4.0 expression beadchip
GSM1667984	Rhinovirus	GSE68310	Adults	Illumina HumanHT-12 V4.0 expression beadchip
GSM1667985	Rhinovirus	GSE68310	Adults	Illumina HumanHT-12 V4.0 expression beadchip
GSM1667988	Healthy	GSE68310	Adults	Illumina HumanHT-12 V4.0 expression beadchip
GSM1667989	Rhinovirus	GSE68310	Adults	Illumina HumanHT-12 V4.0 expression beadchip
GSM1667990	Rhinovirus	GSE68310	Adults	Illumina HumanHT-12 V4.0 expression beadchip
GSM1667991	Rhinovirus	GSE68310	Adults	Illumina HumanHT-12 V4.0 expression beadchip
GSM1667992	Rhinovirus	GSE68310	Adults	Illumina HumanHT-12 V4.0 expression beadchip
GSM1667995	Healthy	GSE68310	Adults	Illumina HumanHT-12 V4.0 expression beadchip
GSM1667996	Rhinovirus	GSE68310	Adults	Illumina HumanHT-12 V4.0 expression beadchip
GSM1667997	Rhinovirus	GSE68310	Adults	Illumina HumanHT-12 V4.0 expression beadchip
GSM1667998	Rhinovirus	GSE68310	Adults	Illumina HumanHT-12 V4.0 expression beadchip
GSM1667999	Rhinovirus	GSE68310	Adults	Illumina HumanHT-12 V4.0 expression beadchip
GSM1668002	Healthy	GSE68310	Adults	Illumina HumanHT-12 V4.0 expression beadchip
GSM1668003	Rhinovirus	GSE68310	Adults	Illumina HumanHT-12 V4.0 expression beadchip
GSM1668004	Rhinovirus	GSE68310	Adults	Illumina HumanHT-12 V4.0 expression beadchip
GSM1668005	Rhinovirus	GSE68310	Adults	Illumina HumanHT-12 V4.0 expression beadchip
GSM1668006	Rhinovirus	GSE68310	Adults	Illumina HumanHT-12 V4.0 expression beadchip
GSM1668008	Healthy	GSE68310	Adults	Illumina HumanHT-12 V4.0 expression beadchip
GSM1668009	Rhinovirus	GSE68310	Adults	Illumina HumanHT-12 V4.0 expression beadchip
GSM1668010	Rhinovirus	GSE68310	Adults	Illumina HumanHT-12 V4.0 expression beadchip
GSM1668011	Rhinovirus	GSE68310	Adults	Illumina HumanHT-12 V4.0 expression beadchip
GSM1668012	Rhinovirus	GSE68310	Adults	Illumina HumanHT-12 V4.0 expression beadchip
GSM1668014	Healthy	GSE68310	Adults	Illumina HumanHT-12 V4.0 expression beadchip
GSM1668015	Rhinovirus	GSE68310	Adults	Illumina HumanHT-12 V4.0 expression beadchip
GSM1668016	Rhinovirus	GSE68310	Adults	Illumina HumanHT-12 V4.0 expression beadchip
GSM1668017	Rhinovirus	GSE68310	Adults	Illumina HumanHT-12 V4.0 expression beadchip
GSM1668018	Rhinovirus	GSE68310	Adults	Illumina HumanHT-12 V4.0 expression beadchip
GSM1668021	Healthy	GSE68310	Adults	Illumina HumanHT-12 V4.0 expression beadchip
GSM1668022	Rhinovirus	GSE68310	Adults	Illumina HumanHT-12 V4.0 expression beadchip
GSM1668023	Rhinovirus	GSE68310	Adults	Illumina HumanHT-12 V4.0 expression beadchip
GSM1668024	Rhinovirus	GSE68310	Adults	Illumina HumanHT-12 V4.0 expression beadchip
GSM1668025	Rhinovirus	GSE68310	Adults	Illumina HumanHT-12 V4.0 expression beadchip
GSM1668028	Healthy	GSE68310	Adults	Illumina HumanHT-12 V4.0 expression beadchip
GSM1668029	Rhinovirus	GSE68310	Adults	Illumina HumanHT-12 V4.0 expression beadchip
GSM1668030	Rhinovirus	GSE68310	Adults	Illumina HumanHT-12 V4.0 expression beadchip
GSM1668031	Rhinovirus	GSE68310	Adults	Illumina HumanHT-12 V4.0 expression beadchip
GSM1668032	Rhinovirus	GSE68310	Adults	Illumina HumanHT-12 V4.0 expression beadchip
GSM1668035	Healthy	GSE68310	Adults	Illumina HumanHT-12 V4.0 expression beadchip
GSM1668036	Rhinovirus	GSE68310	Adults	Illumina HumanHT-12 V4.0 expression beadchip
GSM1668037	Rhinovirus	GSE68310	Adults	Illumina HumanHT-12 V4.0 expression beadchip
GSM1668038	Rhinovirus	GSE68310	Adults	Illumina HumanHT-12 V4.0 expression beadchip
GSM1668040	Healthy	GSE68310	Adults	Illumina HumanHT-12 V4.0 expression beadchip
GSM1668041	Rhinovirus + Enterovirus	GSE68310	Adults	Illumina HumanHT-12 V4.0 expression beadchip
GSM1668042	Rhinovirus + Enterovirus	GSE68310	Adults	Illumina HumanHT-12 V4.0 expression beadchip
GSM1668043	Rhinovirus + Enterovirus	GSE68310	Adults	Illumina HumanHT-12 V4.0 expression beadchip
GSM1668044	Rhinovirus + Enterovirus	GSE68310	Adults	Illumina HumanHT-12 V4.0 expression beadchip
GSM1668047	Healthy	GSE68310	Adults	Illumina HumanHT-12 V4.0 expression beadchip
GSM1668048	Rhinovirus + Coronavirus	GSE68310	Adults	Illumina HumanHT-12 V4.0 expression beadchip
GSM1668049	Rhinovirus + Coronavirus	GSE68310	Adults	Illumina HumanHT-12 V4.0 expression beadchip
GSM1668050	Rhinovirus + Coronavirus	GSE68310	Adults	Illumina HumanHT-12 V4.0 expression beadchip
GSM1668051	Rhinovirus + Coronavirus	GSE68310	Adults	Illumina HumanHT-12 V4.0 expression beadchip
GSM1668054	Rhinovirus + Coronavirus	GSE68310	Adults	Illumina HumanHT-12 V4.0 expression beadchip
GSM1668055	Rhinovirus + Coronavirus	GSE68310	Adults	Illumina HumanHT-12 V4.0 expression beadchip
GSM1668056	Rhinovirus + Coronavirus	GSE68310	Adults	Illumina HumanHT-12 V4.0 expression beadchip
GSM1668057	Rhinovirus + Coronavirus	GSE68310	Adults	Illumina HumanHT-12 V4.0 expression beadchip
GSM1668060	Healthy	GSE68310	Adults	Illumina HumanHT-12 V4.0 expression beadchip
GSM1668061	Rhinovirus + coronavirus	GSE68310	Adults	Illumina HumanHT-12 V4.0 expression beadchip
GSM1668062	Rhinovirus + Coronavirus	GSE68310	Adults	Illumina HumanHT-12 V4.0 expression beadchip
GSM1668063	Rhinovirus + Coronavirus	GSE68310	Adults	Illumina HumanHT-12 V4.0 expression beadchip
GSM1668064	Rhinovirus + Coronavirus	GSE68310	Adults	Illumina HumanHT-12 V4.0 expression beadchip
GSM1668066	Healthy	GSE68310	Adults	Illumina HumanHT-12 V4.0 expression beadchip
GSM1668067	Rhinovirus + Coronavirus	GSE68310	Adults	Illumina HumanHT-12 V4.0 expression beadchip
GSM1668068	Rhinovirus + Coronavirus	GSE68310	Adults	Illumina HumanHT-12 V4.0 expression beadchip
GSM1668069	Rhinovirus + Coronavirus	GSE68310	Adults	Illumina HumanHT-12 V4.0 expression beadchip
GSM1668070	Rhinovirus + Coronavirus	GSE68310	Adults	Illumina HumanHT-12 V4.0 expression beadchip
GSM1668086	Healthy	GSE68310	Adults	Illumina HumanHT-12 V4.0 expression beadchip
GSM1668087	Enterovirus	GSE68310	Adults	Illumina HumanHT-12 V4.0 expression beadchip
GSM1668088	Enterovirus	GSE68310	Adults	Illumina HumanHT-12 V4.0 expression beadchip
GSM1668089	Enterovirus	GSE68310	Adults	Illumina HumanHT-12 V4.0 expression beadchip
GSM1668090	Enterovirus	GSE68310	Adults	Illumina HumanHT-12 V4.0 expression beadchip
GSM1668093	Healthy	GSE68310	Adults	Illumina HumanHT-12 V4.0 expression beadchip
GSM1668094	Coronavirus	GSE68310	Adults	Illumina HumanHT-12 V4.0 expression beadchip
GSM1668095	Coronavirus	GSE68310	Adults	Illumina HumanHT-12 V4.0 expression beadchip
GSM1668096	Coronavirus	GSE68310	Adults	Illumina HumanHT-12 V4.0 expression beadchip
GSM1668097	Coronavirus	GSE68310	Adults	Illumina HumanHT-12 V4.0 expression beadchip
GSM1668101	RSV	GSE68310	Adults	Illumina HumanHT-12 V4.0 expression beadchip
GSM1668102	RSV	GSE68310	Adults	Illumina HumanHT-12 V4.0 expression beadchip
GSM1668103	RSV	GSE68310	Adults	Illumina HumanHT-12 V4.0 expression beadchip
GSM1668104	RSV	GSE68310	Adults	Illumina HumanHT-12 V4.0 expression beadchip
GSM1668113	Healthy	GSE68310	Adults	Illumina HumanHT-12 V4.0 expression beadchip
GSM1668119	Healthy	GSE68310	Adults	Illumina HumanHT-12 V4.0 expression beadchip
GSM1668126	Healthy	GSE68310	Adults	Illumina HumanHT-12 V4.0 expression beadchip
GSM1668133	Healthy	GSE68310	Adults	Illumina HumanHT-12 V4.0 expression beadchip
GSM1668140	Healthy	GSE68310	Adults	Illumina HumanHT-12 V4.0 expression beadchip
GSM1668147	Healthy	GSE68310	Adults	Illumina HumanHT-12 V4.0 expression beadchip
GSM1668153	Healthy	GSE68310	Adults	Illumina HumanHT-12 V4.0 expression beadchip
GSM1668160	Healthy	GSE68310	Adults	Illumina HumanHT-12 V4.0 expression beadchip
GSM1668167	Healthy	GSE68310	Adults	Illumina HumanHT-12 V4.0 expression beadchip
GSM1668174	Healthy	GSE68310	Adults	Illumina HumanHT-12 V4.0 expression beadchip
GSM1668181	Healthy	GSE68310	Adults	Illumina HumanHT-12 V4.0 expression beadchip
GSM1668188	Healthy	GSE68310	Adults	Illumina HumanHT-12 V4.0 expression beadchip
GSM1668195	Healthy	GSE68310	Adults	Illumina HumanHT-12 V4.0 expression beadchip
GSM1668201	Healthy	GSE68310	Adults	Illumina HumanHT-12 V4.0 expression beadchip
GSM1668207	Healthy	GSE68310	Adults	Illumina HumanHT-12 V4.0 expression beadchip
GSM1668213	Healthy	GSE68310	Adults	Illumina HumanHT-12 V4.0 expression beadchip
GSM1668220	Healthy	GSE68310	Adults	Illumina HumanHT-12 V4.0 expression beadchip
GSM1668226	Healthy	GSE68310	Adults	Illumina HumanHT-12 V4.0 expression beadchip
GSM1668231	Healthy	GSE68310	Adults	Illumina HumanHT-12 V4.0 expression beadchip
GSM1668237	Healthy	GSE68310	Adults	Illumina HumanHT-12 V4.0 expression beadchip
GSM1668243	Healthy	GSE68310	Adults	Illumina HumanHT-12 V4.0 expression beadchip
GSM1668250	Healthy	GSE68310	Adults	Illumina HumanHT-12 V4.0 expression beadchip
GSM1668255	Healthy	GSE68310	Adults	Illumina HumanHT-12 V4.0 expression beadchip
