# Supplementary material for: A Meta-Analysis of Multiple Whole Blood Gene Expression Data Unveils a Diagnostic Host-Response Transcript Signature for Respiratory Syncytial Virus
Source: Int J Mol Sci. 2020 Mar 6;21(5):1831. doi: 10.3390/ijms21051831 (PMC7084441; doi:10.3390/ijms21051831)
Supplement: Supplementary file 1 [file ijms-21-01831-s001.zip › ijms-727577-SI-for proofreading/Table S2.xlsx]

## Sheet: RSV vs. healthy controls
Table S2. Genes differentially expressed between RSV againts healthy controls according to limma R package. B-statistics: log-odds that the gene is differentially expressed
Gene ID	log Fold Change	Average expression	t-statistics	P-value	adjusted P-value	B-statistics
IFI27	+5.16623540508054	7.59087880235246	-25.0507618059439	4.31074948559255e-94	1.84284540509082e-90	203.348411371101
IFI44L	+2.62599736539726	4.96725931722339	-14.9832529710055	4.59451935888157e-43	1.96415702592187e-39	87.0645398327267
IFIT1	+2.29128839979331	4.60302428500027	-13.2371703428925	4.33708196423377e-35	1.85410253970994e-31	68.8963811354964
ISG15	+1.96835053332243	5.214771044192	-14.484934865608	9.66383661936953e-41	4.13129015478047e-37	81.7712867495247
IFI44	+1.84411443118846	4.63141988284947	-14.2577016911092	1.07793327135418e-39	4.60816473503912e-36	79.3847650921603
S100A12	+1.76389122829722	4.87069962764872	-12.4385211516007	1.30446475441791e-31	5.57658682513656e-28	60.9777549029383
OAS1	+1.75821103772531	3.60392599927714	-11.6505690912839	2.66780720304365e-28	1.14048757930116e-24	53.4450749189494
MMP9	+1.74693773103506	4.76809896131093	-9.86755244877869	2.56934699800328e-21	1.0983958416464e-17	37.5781989903647
RETN	+1.71043760668776	3.64030148164334	-11.9676501912771	1.28559731157846e-29	5.49592850699793e-26	56.4410492597042
ALAS2	+1.67189040232901	5.58416702942756	-8.97705413950644	3.97034640869461e-18	1.69732308971694e-14	30.348799200828
CAMP	+1.49099112137813	5.03689856485439	-9.52277987571565	4.67551542290434e-20	1.99878284329161e-16	34.7202147448567
HERC5	+1.48428213220583	4.5422627300306	-10.5863352602392	4.84500028827884e-24	2.0712376232392e-20	43.7637235364903
MX1	+1.48184680029045	5.57327345712207	-11.6674208494147	2.27347408714471e-28	9.71910172254363e-25	53.6030672178906
IL1RN	+1.4418287986883	3.52091209916141	-13.189610327463	7.03978535356758e-35	3.00950823865014e-31	68.4173519803815
RNASE2	+1.35686744454399	4.61827412053539	-11.4705363619445	1.46036978934639e-27	6.24308084945581e-24	51.7660076151823
PGLYRP1	+1.34425836594613	4.74080313549615	-8.2026193359517	1.55412207324751e-15	6.64387186313313e-12	24.4830958062365
LY6E	+1.32969485732998	5.07116852574321	-12.7382578468006	6.66550709752121e-33	2.84950428419032e-29	63.9177383222006
TNFAIP6	+1.31897120343932	3.62690654096935	-12.1526451135008	2.14346522950203e-30	9.16331385612118e-27	58.2111909222082
ADM	+1.31851806098612	4.34220025177469	-10.7378805405395	1.24365375017952e-24	5.31661978201744e-21	45.1054252055739
TYMS	+1.27576781292857	3.46304491773687	-15.0607137785922	1.98652910876704e-43	8.49241193997908e-40	87.8943976932034
HBD	+1.26512193554982	5.93937898252777	-7.66286942166949	7.80875332840221e-14	3.33824204789194e-10	20.6424296453428
FOLR3	+1.25198620593848	4.91577234142814	-7.43613633809384	3.80317241118297e-13	1.62585620578072e-09	19.0923444169156
H1F0	+1.19609735164432	3.67703803800821	-14.1921177370366	2.15512551187204e-39	9.21316156325298e-36	78.6992692244541
CEACAM1	+1.19557560066379	2.83220999252126	-11.4488629012613	1.79007822448365e-27	7.65258440966758e-24	51.5649677325773
TCN2	+1.18537833732189	2.687650488187	-13.4250161825526	6.34622805901026e-36	2.71301249522688e-32	70.7972203184066
ALPL	+1.17599868027525	4.9657129137196	-6.65701746650674	6.55111230761983e-11	2.80060051150748e-07	14.0626906652476
C3AR1	+1.15207884003031	3.23954397164216	-12.9027587400101	1.28183009878106e-33	5.47982367228904e-30	65.5477942130162
GYPE	+1.1456752975674	4.9907166194067	-7.09764903716715	3.76737368739781e-12	1.61055225136256e-08	16.8499220769287
AIM2	+1.12947556639939	3.54522904106722	-11.4454686778859	1.84802676343459e-27	7.90031441368286e-24	51.5335049265431
AHSP	+1.12649544464557	6.4615455771861	-7.70127740618155	5.94986256356329e-14	2.54356624592331e-10	20.9087667111965
LCN2	+1.11859090177198	4.92824052032032	-8.16253839411366	2.09344432803595e-15	8.9494745023537e-12	24.1907452543055
CDC20	+1.10543321126354	3.36467174990546	-12.5291664089047	5.32886962908465e-32	2.27809176643369e-28	61.8626809668482
CCNA2	+1.09696153300112	2.80880669058702	-13.5894603688097	1.16653743586305e-36	4.98694753831454e-33	72.4726176400959
IFIT2	+1.09692740395268	4.47790125799387	-8.28036606132523	8.69267488477072e-16	3.71611851323948e-12	25.0533951824496
OAS2	+1.09377051064029	4.9914792019006	-11.7539028750502	9.98287150091071e-29	4.26767756663933e-25	54.4160697931574
SPATS2L	+1.07380188464258	2.98368624267809	-10.4471552150289	1.67047440213465e-23	7.14127806912564e-20	42.5427854018158
IFIH1	+1.06668552251187	3.47366356011707	-13.0031693542687	4.65968074592543e-34	1.99201351888312e-30	66.5483910817447
LMNB1	+1.05498394378476	3.22172516109342	-15.5597706245079	8.57789715472097e-46	3.66705103364322e-42	93.2838033933723
DDX60	+1.04907275704283	3.55693238633284	-12.4042970845779	1.82731895455893e-31	7.81178853073945e-28	60.6445964079873
IFI6	+1.03263248740575	5.20335647142066	-9.94754345425174	1.29734082917337e-21	5.54613204471617e-18	38.2516007736843
LAP3	+1.03010676369397	3.98562007575439	-12.7400250965777	6.54888972967393e-33	2.79965035943561e-29	63.9351887187092
PLBD1	+1.01234042645577	5.03036264817148	-10.0775080723234	4.24019852736154e-22	1.81268487044706e-18	39.3538364830512
DYSF	+1.00147740849376	4.18053638553351	-8.31316983284819	6.7943001610435e-16	2.90456331884609e-12	25.2952894089789
XAF1	+0.996482095337798	4.54014573613021	-9.62935199928444	1.92175236238289e-20	8.21549134918687e-17	35.5958507632234
HERC6	+0.971150101479836	3.63575732202211	-12.0466648400374	5.99324563364167e-30	2.56211250838181e-26	57.1951398098354
GYG1	+0.961640535364645	4.35486159477292	-10.8231890523812	5.7523538992265e-25	2.45913129191933e-21	45.8662616519312
CTNNAL1	+0.958776239425329	2.99481186047603	-10.7214092517814	1.44263046578528e-24	6.16724524123209e-21	44.9589826306183
LILRA5	+0.933440786303627	3.02769718943728	-9.0828440233382	1.70336417222738e-18	7.28188183627206e-15	31.1812437821695
S100A9	+0.923439218775816	6.79816937677798	-12.1303352668399	2.66260482428218e-30	1.13826356238063e-26	57.9968667076059
KRT1	+0.916544171818963	4.8202622624926	-5.30245676414946	1.63380633126347e-07	0.000698452206615133	6.47534061809132
ACSL1	+0.909019080386415	3.68408763052222	-8.57732398243006	9.09589917685016e-17	3.88849689810344e-13	27.2702724407332
HK3	+0.906411553098539	4.28709958690623	-10.6673659667639	2.34523290256192e-24	1.00258706584522e-20	44.4795452090819
EIF2AK2	+0.892573052208963	4.27924917803988	-11.3867074792316	3.2051133257479e-27	1.37018594675723e-23	50.989743829193
FFAR2	+0.891218315756844	4.00983577603559	-7.91270275002367	1.30713632314778e-14	5.58800778145674e-11	22.3941212725282
SLC22A4	+0.875334063239355	3.28530904989481	-10.4717786146814	1.34301363538102e-23	5.74138329125388e-20	42.75799631554
TNFSF10	+0.874380442295442	4.36175257854918	-10.486514381582	1.17842381637449e-23	5.03776181500094e-20	42.8869523075395
DHX58	+0.86071855198415	3.19476407512342	-9.44002890369172	9.28023349581483e-20	3.96729981946084e-16	34.0451784278199
NAIP	+0.852868530674401	3.38394105437373	-9.22205619538355	5.53258538412877e-19	2.36518025171505e-15	32.2877518383556
S100A8	+0.851574363762382	6.46801992592924	-10.0532548694726	5.22811340106251e-22	2.23501847895422e-18	39.1473846952212
PTTG3P	+0.851096900587675	2.68307101646295	-11.5995212841638	4.32721088275667e-28	1.84988265237847e-24	52.9673378778563
MT2A	+0.848867768344001	4.93767724085351	-8.69119355961753	3.76785730337273e-17	1.61075899719184e-13	28.1363373703096
IFI35	+0.841873504758541	4.40371738297957	-11.1986865890267	1.84454402571243e-26	7.88542570992062e-23	49.2617361083754
CHMP5	+0.84008221075262	3.69323234747632	-14.3913230339931	2.61565830130573e-40	1.1181939238082e-36	80.7859980779367
SAMD9	+0.833908178526284	4.17447836198247	-12.1145955927017	3.10240194764099e-30	1.32627683261652e-26	57.845799676627
MX2	+0.828326218882874	4.44556552759094	-9.99794817018418	8.4179633100357e-22	3.59867931504026e-18	38.6778955180907
CA4	+0.81308673341466	3.62954253901128	-6.41316030628305	2.98399109991353e-10	1.27565619521303e-06	12.5858599524274
SMOX	+0.812267526128267	4.652670240331	-6.47538648287071	2.03556412798172e-10	8.70203664712185e-07	12.9581975828562
NUSAP1	+0.810421705458765	2.87343172992818	-13.0101183504794	4.34384856239785e-34	1.85699526042508e-30	66.6177938269781
MCM4	+0.796487275234253	2.7831176062066	-11.0814025379241	5.44478616895121e-26	2.32764608722664e-22	48.1931416046591
IFITM1	+0.792821628645243	6.06405134051992	-11.3288149208578	5.50428801009058e-27	2.35308312431372e-23	50.4557425995034
TYMP	+0.792331232679553	3.07385113694552	-9.2325960247145	5.07849074006703e-19	2.17105479137866e-15	32.3720343024349
KIF14	+0.791848644153066	2.22665954888495	-11.0186837799586	9.6846655317135e-26	4.14019451480752e-22	47.6246761658203
STOM	+0.786750478850839	3.61200896518312	-8.35718524041571	4.87595183311687e-16	2.08446940865746e-12	25.6210342139064
GBP1	+0.782428753265692	3.32771063253107	-8.02096928813642	5.94212960262552e-15	2.54026040512241e-11	23.1672290350116
S100A11	+0.781467030299027	4.35912838394706	-8.38896027188894	3.83429743276645e-16	1.63916215250766e-12	25.8570268456217
TLR5	+0.775647397137698	3.51328139765752	-10.1115744583136	3.15771274485971e-22	1.34992219842753e-18	39.6444066068591
SERPINB1	+0.772453682871238	4.54857169544956	-12.3278745456735	3.87135584921592e-31	1.65500462553981e-27	59.9025568840389
PGS1	+0.7682498393731	3.92396392641582	-10.1051597455698	3.33810537415925e-22	1.42704004745308e-18	39.5896400058261
AQP9	+0.75560091765248	5.01512220185946	-6.37164325340224	3.84497141393638e-10	1.6437252794578e-06	12.3391683167384
HBQ1	+0.739429672190958	6.01530632930356	-5.07958936504957	5.12501721927853e-07	0.00219094486124157	5.37488480736343
SLC7A5	+0.737714109040935	3.52349157505378	-7.82062122303371	2.53911075449247e-14	1.08546984754553e-10	21.7432221158125
STXBP2	+0.733936856601044	4.72171203960041	-9.16957190560003	8.46606487340681e-19	3.61924273338141e-15	31.8691196389882
OSM	+0.727272488531609	2.4544239734933	-7.94451714462766	1.03773054001717e-14	4.43629805857342e-11	22.6204291067367
CHPT1	+0.725676965851717	4.67441005971702	-7.61630112772923	1.08423367424372e-13	4.63509895739189e-10	20.3209585291452
FCER1G	+0.72386436999467	5.3731731538392	-10.4535769601943	1.57812337556078e-23	6.74647743052232e-20	42.5988789998677
ZBP1	+0.723510997823972	3.93830491392452	-8.45092017231435	2.39498745430542e-16	1.02385713671557e-12	26.3192081829215
NFIL3	+0.716274832739714	3.04652040437028	-8.67842035921841	4.1611760475161e-17	1.77890276031313e-13	28.0387510436924
SNCA	+0.710698883322687	6.53590512432071	-4.85261385463857	1.57287691004053e-06	0.00672404879042327	4.29858342975596
FECH	+0.709116095494132	4.23777950309508	-5.21743696757046	2.53941383844317e-07	0.00108559941593446	6.05046909501739
B4GALT5	+0.703124180081057	3.86360248102552	-8.4082656286102	3.31227368386e-16	1.41599699985015e-12	26.0007484640284
IRAK3	+0.702356198324515	3.45461160569665	-10.4364521796316	1.83646539457978e-23	7.85088956182856e-20	42.4493469032112
MSRB1	+0.694265394430304	5.51027957250852	-8.09894612809605	3.35069548635444e-15	1.43242232041652e-11	23.7292281973818
PFKFB3	+0.688497352399381	3.04224680865343	-10.3147247805387	5.3694860204982e-23	2.29545527376298e-19	41.3912461592758
CYP1B1	+0.688472708253772	3.06802737826833	-6.2177439032132	9.72418783828231e-10	4.15709030086569e-06	11.4368603637837
UBE2L6	+0.68673307037903	3.66029607213275	-9.16384508026945	8.86737259193226e-19	3.79080178305104e-15	31.823547833027
F5	+0.686624258747721	2.93693347748361	-7.31696826380401	8.60935424092785e-13	3.68049893799665e-09	18.2929972202976
LY96	+0.682359840200553	4.5495429265276	-8.07636817794163	3.95700225542633e-15	1.69161846419476e-11	23.566058663778
NMI	+0.681935341440248	3.37802197694013	-12.0617369598345	5.17958015546336e-30	2.21427051646059e-26	57.339317953016
FLVCR2	+0.680028850205911	3.39735485956023	-11.2128125154345	1.61830703605871e-26	6.918262579151e-23	49.3909254210802
FKBP5	+0.678977952739253	4.1695230998117	-8.10714073534812	3.1541371200866e-15	1.34839361883702e-11	23.7885395352004
LDLR	+0.676428332531588	3.69433131424843	-11.5118419403736	9.90121416855842e-28	4.23276905705873e-24	52.149808361033
LGALS3BP	+0.674456132179838	2.49143977506881	-8.22173954929114	1.34771262986977e-15	5.76147149269328e-12	24.6229565667147
DSC2	+0.674024458668091	2.80381895813614	-7.1302561920492	3.03190768330345e-12	1.29614053461222e-08	17.0621517258072
BCL6	+0.672076757801469	4.39160847373764	-6.60687530917673	8.98161634536951e-11	3.83964098764547e-07	13.7551568512344
HIST1H1C	+0.666222405500703	4.30405628158208	-8.12856298285552	2.69246842753217e-15	1.15103025277e-11	23.9438151223963
DDX58	+0.665896524005645	3.01519308126822	-9.24410011194242	4.62491369099589e-19	1.97715060290074e-15	32.4641087492685
SAT1	+0.663555737822143	5.59174251548951	-11.2503506519579	1.14242854009626e-26	4.88388200891151e-23	49.7347362821899
PDLIM7	+0.663232873101546	3.64567384717975	-8.09424451296009	3.46887860500073e-15	1.48294560363781e-11	23.6952200946397
TDRD7	+0.66273885755963	3.2368602624297	-11.6001754699049	4.30050758623636e-28	1.83846699311604e-24	52.9734519754457
CRISPLD2	+0.660785199683326	3.54781695370348	-6.24874266849653	8.07872787285388e-10	3.45365616564503e-06	11.6170604229476
MTHFD2	+0.659442034463621	3.0155800989711	-13.1771783842769	7.98880212156542e-35	3.41521290696922e-31	68.2922870009464
MGAM	+0.657608999303227	3.06807190370833	-5.29266016760507	1.71950662582872e-07	0.000735089082541776	6.42606640263196
IFITM2	+0.656068998965913	6.70408050303649	-7.35235651917002	6.76201710977802e-13	2.8907623144301e-09	18.5292586156121
STAT1	+0.654590334467994	4.06159404526749	-7.76105007122518	3.88898171875048e-14	1.66253968476583e-10	21.3254019478018
CKAP4	+0.652753629853065	4.25144777717298	-8.2332795477819	1.23649347963877e-15	5.28600962545574e-12	24.7074935937394
TRIM22	+0.652032575481692	4.26318378421961	-9.75439769644747	6.71119206315593e-21	2.86903460699916e-17	36.6321948308467
PYGL	+0.650189021279254	4.04042108145763	-6.43471698275139	2.61457579060223e-10	1.11773115048245e-06	12.714495105514
BASP1	+0.647159330875035	5.20963131988537	-5.58497893540346	3.61418820215051e-08	0.000154506545641934	7.93168428184251
PGD	+0.646872192945119	4.42707948829061	-7.44851953406642	3.49152096482612e-13	1.49262521246317e-09	19.176017837955
NAMPT	+0.645779254009199	4.30067721519729	-5.99871375098629	3.52566030186416e-09	1.50721977904693e-05	10.1859938595228
LGALS1	+0.644310527187658	5.26115345119831	-9.99368458177772	8.73215889203637e-22	3.73299792634555e-18	38.6417779449621
CNIH4	+0.643187661195757	3.9188424635991	-12.6785388942837	1.20927187044954e-32	5.16963724617179e-29	63.3288465946921
PSTPIP2	+0.643044741106378	3.00838225646236	-8.68254117236427	4.03004216824228e-17	1.72284302692357e-13	28.0702217459277
CKS2	+0.634711371804034	3.21137853647775	-11.7957840007862	6.69255094086979e-29	2.86106552722184e-25	54.8111011479341
KCNJ2	+0.634677630572759	3.22857449157887	-6.79164900408359	2.78095122705642e-11	1.18885664956662e-07	14.8982349555002
PTTG1	+0.633599630468288	3.31803208998987	-11.5188264213668	9.27071671748384e-28	3.96323139672434e-24	52.2147911929388
NSUN3	+0.630835356393153	3.04655006139686	-9.08468743622968	1.67832336879906e-18	7.17483240161598e-15	31.1958139835971
SIAH2	+0.6279437769019	3.94588799896023	-7.28564870804158	1.06529318377089e-12	4.55412836062055e-09	18.0846871567673
QPCT	+0.627891830620118	4.34312965798406	-5.95112892093748	4.64044960463451e-09	1.98379220598125e-05	9.91945868432862
BLVRA	+0.62584112890746	3.60660017065793	-8.68594328718778	3.92486556881445e-17	1.67788003066818e-13	28.0962123637671
TOR1B	+0.625763164536566	3.33232029261054	-10.7214533523668	1.44205760871418e-24	6.16479627725314e-21	44.9593745200364
TMOD1	+0.62192449030432	4.35514254860315	-4.64140185015633	4.29356817522701e-06	0.0183550039490955	3.33777431326662
SLC2A3	+0.619620948140526	5.33121074884326	-6.80638829689262	2.52980101843747e-11	1.08148993538202e-07	14.9905741259852
DRAM1	+0.617523570860022	2.7980675248204	-11.4980186841181	1.1277464176979e-27	4.82111593565852e-24	52.0212706009706
JAK2	+0.615749534772114	2.6780868252573	-9.51888758875409	4.82919459057383e-20	2.06448068747031e-16	34.6883677564125
SORT1	+0.609760529868882	2.9125969311722	-8.01798777476848	6.07321642832413e-15	2.59630002310857e-11	23.145826405836
GLRX	+0.609260807559778	4.807895687829	-10.749680742691	1.11810701607625e-24	4.77990749372596e-21	45.2104297782209
ADGRG3	+0.609195593390782	2.81261667932638	-5.22556216785373	2.43524282994568e-07	0.00104106630980178	6.09080389578305
HIST1H2BD	+0.607927706871983	4.01570008501153	-7.78080854966819	3.37711848514688e-14	1.44371815240029e-10	21.4636980537822
FURIN	+0.607712957108791	2.85238262052382	-8.20452737054327	1.53219549603666e-15	6.55013574555673e-12	24.497041190721
FPR2	+0.604743210754744	3.47751264077971	-5.84740954755412	8.3924196921255e-09	3.58775941838365e-05	9.34500409475909
PLP2	+0.604578506986747	3.26236328210268	-10.5990400617107	4.32505869432741e-24	1.84896259182497e-20	43.8757157346762
GRN	+0.603862294893057	4.22775313136836	-7.34666404803219	7.03034179647045e-13	3.00547111799112e-09	18.4911905377897
LILRB4	+0.602802525497816	2.75704318896166	-10.2319721492706	1.10816759133633e-22	4.73741645296279e-19	40.6767847137
BNIP3L	+0.596611362405591	4.8149429439052	-5.74621955145142	1.4835026949636e-08	6.34197402096937e-05	8.7931975877493
IL15	+0.595189126466747	2.99064328555498	-9.29778102487783	2.98558480710581e-19	1.27633750503773e-15	32.8948690029966
BCL3	+0.592172617948322	3.39895178326684	-7.04601190671503	5.30516998088137e-12	2.26796016682679e-08	16.5155001598534
TLR8	+0.591844878226373	3.81717748306582	-7.03547370307381	5.68762625192025e-12	2.43146022269591e-08	16.4475024866863
CREG1	+0.590568995465362	4.1655831101037	-8.57298901789277	9.4046450133078e-17	4.02048574318908e-13	27.2374754407914
MCTP1	+0.58539497026358	2.64432736180842	-8.2793465416118	8.75939383896131e-16	3.74464086615596e-12	25.0458892910023
MILR1	+0.585374755460307	2.55712072255428	-8.11278436654387	3.02543153101177e-15	1.29337197950753e-11	23.8294149467849
E2F2	+0.584210241305973	5.04693817613878	-5.54410007659951	4.51423186524959e-08	0.00019298341223942	7.71675584372953
HPSE	+0.584016127312464	3.11246609516415	-9.06961676593208	1.89422277259898e-18	8.09780235286066e-15	31.0767612832615
CTSD	+0.581797432742818	3.75826297495735	-9.12317058352656	1.2313679313424e-18	5.26409790648874e-15	31.5004854677602
IFI16	+0.58178824532036	4.32477028093553	-10.8876396760895	3.20429223624428e-25	1.36983493099443e-21	46.4437005875848
STK3	+0.579616176124292	2.43722130588306	-9.04193873051545	2.36475725991224e-18	1.01093372861248e-14	30.858500077768
MAFB	+0.577809023126611	3.78138455039573	-7.18211086527985	2.14290636190564e-12	9.16092469714661e-09	17.401330966687
GADD45A	+0.572055016703794	2.9692172439185	-7.77860571363145	3.43072076666738e-14	1.4666331277503e-10	21.4482656060779
CD14	+0.565389235462617	4.88300673548874	-7.04471992054648	5.35066399158271e-12	2.28740885640161e-08	16.5071590331178
UBE2S	+0.562528949260844	2.89405913007532	-10.3054564958757	5.82452465065657e-23	2.48998428815568e-19	41.311030213616
NAPA	+0.559772651981942	2.83140592880746	-9.34621272045198	2.0084729348932e-19	8.58622179666841e-16	33.2850817329393
SEMA4A	+0.559373214627275	3.6234937315978	-7.44197943196018	3.65284647396376e-13	1.56159186761951e-09	19.1318120094163
GBA	+0.55384377094984	3.67458188489735	-10.5842874860039	4.93442666785688e-24	2.10946740050881e-20	43.7456809360147
RRAGD	+0.547469477836312	3.43513726922362	-9.90755176294987	1.82654501833852e-21	7.80847995339717e-18	37.9144524447492
SIGLEC9	+0.546784989652391	2.91237436451516	-7.32443545451367	8.18220867961227e-13	3.49789421053425e-09	18.342771648534
NQO2	+0.544206732402627	3.62239108142852	-6.2060904471103	1.04239933487251e-09	4.45625715657996e-06	11.3693195108575
GCA	+0.543086082658141	4.7823450065443	-6.29998685476918	5.93643301373001e-10	2.53782511336958e-06	11.9166615578455
ALPK1	+0.538951857570914	3.15015737453311	-7.01371100674343	6.56520260058669e-12	2.80662411175081e-08	16.3073495476872
DYNLT1	+0.538299950491624	4.44609406864188	-9.83002730652112	3.53567534539292e-21	1.51150121015547e-17	37.2636201532066
FHL2	+0.534160099993162	2.80165568947004	-7.516639836916	2.17711918113684e-13	9.30718449935999e-10	19.638351670969
TIMM10	+0.533351680425627	3.0792445773413	-6.48176447656271	1.95697069624909e-10	8.36604972646485e-07	12.9965364302335
MT1E	+0.532826085722995	3.36686882200629	-6.43584092736996	2.59659552695906e-10	1.110044587775e-06	12.7212122569308
VNN2	+0.532789951789314	5.04719104844511	-4.91229367384481	1.17619350429425e-06	0.00502822723085791	4.57720564101389
TBC1D8	+0.532551707537238	2.75058363360539	-8.67197226435709	4.3748847973317e-17	1.8702632508593e-13	27.9895298338106
STX11	+0.531648347025216	3.87609921335296	-7.79935422924246	2.95738859235601e-14	1.26428362323219e-10	21.5937637266848
TSTA3	+0.530568842146091	3.43709328387152	-5.86978612625535	7.39078899382792e-09	3.15956229486144e-05	9.46818135194142
ATP8B4	+0.530111929513918	3.36219674490548	-7.78746614235571	3.22008641097266e-14	1.37658694069081e-10	21.5103607192117
HMGB2	+0.528204280584958	3.80372793123324	-8.12314531757918	2.80249902777411e-15	1.19806833437343e-11	23.9045154090793
FLOT1	+0.526025184670941	3.98700762950308	-7.18523571399488	2.0984232489938e-12	8.9707593894485e-09	17.4218359790513
SPI1	+0.524589634264812	4.24761151476574	-6.8483293242668	1.93072338675872e-11	8.25384247839351e-08	15.2542571963256
CD300C	+0.524195440790435	2.88392277815948	-6.85315490527087	1.87145265737355e-11	8.00046011027192e-08	15.2846837305636
CDA	+0.521216255045786	4.07967118522279	-5.77835252304119	1.23913253875952e-08	5.29729160319693e-05	8.96749646837991
CD163	+0.521130631201881	3.20513120490235	-7.22661203167698	1.58842692206696e-12	6.79052509183625e-09	17.6940445471517
MNDA	+0.519790916845634	4.77622117052714	-5.50349190060285	5.62245260202053e-08	0.000240359848736378	7.50465426592643
TRIM5	+0.517403776595313	2.71505425595806	-7.97505932328902	8.30930211618618e-15	3.55222665466959e-11	22.8383706945762
GNG5	+0.516495381000823	3.48179227650432	-11.2091062706635	1.67484780169822e-26	7.1599743522599e-23	49.3570197344039
EIF1B	+0.514256019874247	4.58496960051165	-6.90795871681238	1.31174893930675e-11	5.60772671553637e-08	15.6315089720397
SBNO2	+0.51183856620368	2.8565733195703	-7.1192800620154	3.26216047934347e-12	1.39457360491934e-08	16.9906207053002
LMO2	+0.509478567056547	3.80616454303909	-8.57065850382696	9.57488864085357e-17	4.0932648939649e-13	27.2198487774995
RNF10	+0.50354348437677	4.43134726659075	-5.44166610413745	7.8333676608043e-08	0.000334876467499384	7.18442425140215
FBN2	+0.501153311385028	2.72465486015687	-8.22249024432642	1.34018646788172e-15	5.72929715019437e-12	24.6284529936544
MTF1	+0.500574961736389	3.38666921605854	-8.93224554489371	5.66955395137799e-18	2.42373431421409e-14	29.9984167972483
CD38	+0.499769205897606	3.09971007772636	-6.67049427077955	6.01642567423212e-11	2.57202197573423e-07	14.1456864124615
TRAFD1	+0.49890456186969	3.43578034335631	-9.75077100498445	6.92004437009425e-21	2.95831896821529e-17	36.6020031825518
ACOT9	+0.495956422729008	2.91106060034957	-10.0697629009871	4.53366853515177e-22	1.93814329877738e-18	39.2878691552471
ATOX1	+0.49492633533921	3.77396711213771	-12.6469260702183	1.65650971917798e-32	7.08157904948584e-29	63.0177366346342
PARP12	+0.493159413318895	4.15613866987723	-8.25591623089793	1.04400343810029e-15	4.46311469787872e-12	24.8735910911719
CEBPA	+0.492303581790845	3.93225548361322	-7.63590142606826	9.44520073674034e-14	4.03782331495649e-10	20.456069263277
GGH	+0.491203104408748	3.07754927660448	-8.35588629915647	4.92401944458229e-16	2.10501831255893e-12	25.6114018793088
LAPTM4B	+0.491171132545702	2.76944347692488	-8.09083865266899	3.5570516365762e-15	1.52063957463632e-11	23.6705943382555
LHFPL2	+0.490919945544577	2.54476405713141	-8.62785132995365	6.1584500314436e-17	2.63273738844214e-13	27.6534882025614
GCLM	+0.489839712207947	2.81088159197455	-9.03438305165416	2.51219263446679e-18	1.07396235123455e-14	30.7990048767106
GNA15	+0.489298555982066	3.34885541661097	-9.08310714097735	1.699767496795e-18	7.26650604879861e-15	31.1833233097845
AZI2	+0.487051054054677	2.80339374937959	-10.7038383830936	1.68982905119209e-24	7.22401919384619e-21	44.8029284340225
IL18R1	+0.484419718299494	3.18261085179979	-5.18257525444259	3.03746931619725e-07	0.00129851813267433	5.87805768017654
MPP1	+0.481823992618204	5.3806920479736	-4.67825520002796	3.61336065582044e-06	0.0154471168036324	3.50257344952415
MARCKS	+0.481159500158658	4.36873133291086	-5.94160788626063	4.90161331436859e-09	2.09543969189257e-05	9.86635379564329
C1GALT1C1	+0.479577632577077	3.23230530212197	-10.0262731630185	6.59722347866808e-22	2.8203130371306e-18	38.9181152264647
PPP1R3D	+0.479483168326653	2.94310363580639	-8.62562050602702	6.26563484449945e-17	2.67855889602352e-13	27.6365323755226
CD58	+0.473623178812562	3.27401120824741	-7.43783677884068	3.75880752946165e-13	1.60689021884485e-09	19.1038275333115
FPR1	+0.47227788448935	5.10440596545501	-4.54884109969698	6.5876148287899e-06	0.0281620533930768	2.92920033519522
FCGR2A	+0.472002219862863	4.43630715699747	-4.92644223319377	1.09739760646437e-06	0.00469137476763519	4.64371878401457
TFE3	+0.471082018276219	2.74355624040849	-8.84068336594668	1.1693377614568e-17	4.9989189302278e-14	29.2865621704798
SAR1B	+0.469400940187845	3.1950295272684	-9.08838312292488	1.62921402617132e-18	6.9648899618824e-15	31.2250310710642
RELB	+0.469087270268076	2.50871577178327	-9.2927634801986	3.11049158069459e-19	1.32973515074694e-15	32.8545280502552
WSB1	+0.468873800956524	2.87708217644124	-6.0879650209252	2.0956101952345e-09	8.95873358462748e-06	10.6909509987979
EXOSC4	+0.465307938006476	2.33467543808055	-8.15422296935635	2.22659876171361e-15	9.5187097063257e-12	24.1302342265577
GCLC	+0.465090667573762	2.75793795751407	-6.49118675027496	1.84627484947802e-10	7.89282498151855e-07	13.0532343573851
SCD	+0.464703610630204	2.79129608712772	-8.58561078165777	8.53332153356611e-17	3.64799495559951e-13	27.3330033669266
BIRC2	+0.463207943677831	3.27062819611843	-8.10006053677118	3.32327089508794e-15	1.42069830765009e-11	23.7372913251259
C9orf40	+0.461964542995983	2.51654204679101	-6.13691902723301	1.57112995039871e-09	6.7165805379545e-06	10.9706979672484
BATF	+0.461170793247907	3.09764713041269	-8.68844261109884	3.84933298013293e-17	1.64558984900683e-13	28.1153110359071
BLOC1S1	+0.458952140452633	4.23572111548142	-9.59238205903501	2.61811754304578e-20	1.11924524965207e-16	35.2912951143922
NFE2	+0.45894415330848	5.28432082510047	-4.77665330289415	2.2669564817422e-06	0.00969123895944791	3.94849104880569
PSMA6	+0.45588561991954	4.65210177516631	-9.16187375375305	9.00982627253835e-19	3.85170073151014e-15	31.807865690108
GK	+0.455799761632858	2.77997750607256	-5.81575878975832	1.00382753433523e-08	4.29136270928313e-05	9.17148752551479
BST2	+0.454256035108307	4.00936496751788	-7.24850727494219	1.37010029021728e-12	5.85717874067886e-09	17.8386161665409
ABCA1	+0.454095326406125	3.44154167217279	-6.03667437985836	2.82804595651826e-09	1.20898964641156e-05	10.3999621705428
SLC16A3	+0.451730467753793	4.1451022679577	-5.55651609818091	4.22002594336685e-08	0.000180406109078933	7.78188570022602
DSE	+0.451467551194286	3.17400409263624	-7.25256326197245	1.33302980821303e-12	5.69870243011069e-09	17.8654372605557
TRIM25	+0.451185644127784	3.74178712411918	-7.91482470865526	1.28719692798096e-14	5.50276686711861e-11	22.4091929183358
GNAI3	+0.449904009804289	2.77142720176556	-8.68539754386577	3.94155256450912e-17	1.68501372132765e-13	28.0920426065877
MYD88	+0.448447756003163	4.16129206337747	-9.5880884564753	2.71370073390202e-20	1.16010706374311e-16	35.2559794853356
RIOK3	+0.447629962928893	4.72826202539429	-5.32765500108073	1.43196084827037e-07	0.000612163262635583	6.60245997857572
RPL39L	+0.44607405643974	2.27631389820292	-6.84947702364714	1.91646178097194e-11	8.19287411365503e-08	15.2614920906076
CCNF	+0.445294355515328	2.73874414385362	-7.99097903084534	7.39846362460306e-15	3.16284319951781e-11	22.9522347607674
IGFBP7	+0.44407760841374	3.0069438598533	-6.3641605326501	4.02414183651484e-10	1.72032063511009e-06	12.2948541517912
PRDX3	+0.443189402962142	3.93901132719838	-9.04691227465364	2.27241658183383e-18	9.71458088733964e-15	30.8976832620911
PNPLA2	+0.442592141931037	4.09662984264761	-5.42279481606141	8.66234676887157e-08	0.00037031532436926	7.08732866499525
GSTO1	+0.440079654284459	4.47980601926281	-10.4566247215007	1.53608534942798e-23	6.56676486880463e-20	42.6255092032057
CKS1B	+0.439605106701346	3.49745940547456	-9.06093494483254	2.03085117492146e-18	8.68188877278926e-15	31.0082451799583
RAB32	+0.439396257564848	4.14710614211597	-6.74826047057476	3.67097250329225e-11	1.56934074515744e-07	14.6274017524946
PSMA4	+0.439315934434571	3.99321973876885	-11.0901946604739	5.02167673580045e-26	2.14676680455469e-22	48.272997367397
MR1	+0.437564634126505	3.00390444477884	-9.78756033982105	5.06920864368061e-21	2.16708669517346e-17	36.9086397920055
MCM6	+0.437511588189213	3.87347381539128	-10.3461968553445	4.07204650314174e-23	1.74079988009309e-19	41.6640015348871
TMEM33	+0.437205107841023	2.24894979605333	-8.44568979982794	2.49229845032716e-16	1.06545758751486e-12	26.2800907068873
COX7B	+0.43715689958238	3.79046408252773	-6.69661941768255	5.09900038709308e-11	2.17982266548229e-07	14.3069844798499
MARCH2	+0.436798538319618	3.17096727886733	-4.56441403195236	6.1329981813284e-06	0.0262185672251789	2.99740613574976
EMILIN2	+0.436381831177628	3.82477651052902	-6.30303175428662	5.82835255695912e-10	2.49162071810003e-06	11.9345306952912
FEN1	+0.435170857534379	2.69275356868826	-8.98117197053362	3.84221343241059e-18	1.64254624235553e-14	30.3810649048319
NABP1	+0.431937506472226	3.60276514302559	-6.51838589782461	1.56001557334331e-10	6.66906657604266e-07	13.2173016316129
USB1	+0.426792113460101	3.58810508666757	-5.88653398150525	6.71836446450506e-09	2.87210080857591e-05	9.56064662911489
WARS	+0.425885269359664	3.83312972224337	-5.44549663772588	7.67476684786759e-08	0.00032809628274634	7.2041700322603
DDAH2	+0.424714767143287	2.91784987092115	-8.18977474389439	1.71000944176654e-15	7.31029036355197e-12	24.3892842298084
CEACAM3	+0.423769246001553	3.02488218755412	-5.10553721370764	4.49593112929178e-07	0.00192201055777224	5.50079391144043
C5AR1	+0.421696590819204	4.08226623190652	-4.59165215027641	5.40925861525735e-06	0.0231245805802252	3.11722342889778
MRPS18C	+0.421671461989116	4.13076106228456	-7.112897997167	3.40385595583204e-12	1.4551484211182e-08	16.9490714134271
SH3GLB1	+0.421296682020035	4.11064454228696	-7.8514286974259	2.03468369659353e-14	8.69827280293734e-11	21.9603096989465
YIPF4	+0.420122827231741	3.09491742360736	-8.04509559697751	4.97918003698472e-15	2.12859946581097e-11	23.3406515167575
TIGAR	+0.419539350458572	2.48048305761971	-10.3384895192069	4.3576469943514e-23	1.86289409008523e-19	41.5971527286485
PLAC8	+0.41775688858354	5.22220701566316	-7.55399022439768	1.67796743896919e-13	7.17331080159327e-10	19.8933133709918
MAK	+0.411195543506369	2.27537363721848	-4.65401876478683	4.0479054063245e-06	0.0173047956120372	3.39405809902989
VAMP5	+0.410258596938708	4.00624687815796	-7.46117614981595	3.19899076994154e-13	1.36756855415001e-09	19.2616570541165
CDK5	+0.408845474173434	2.73569589569227	-9.90043811991982	1.9409560978252e-21	8.29758731820274e-18	37.8545815041709
RAB31	+0.408607834628645	4.20057274570453	-5.46800597523687	6.80389671653273e-08	0.000290866584631774	7.32045486139321
EMC9	+0.408212567147733	2.42766065286104	-7.52539003219828	2.0484520901163e-13	8.75713268524718e-10	19.697989555316
MTMR6	+0.408096759962504	2.6649713957475	-6.71667907075698	4.4890925928502e-11	1.91908708344346e-07	14.4311992293101
FBXO5	+0.407613787122796	2.9422416623585	-9.07665941262906	1.79010853839558e-18	7.65271400164109e-15	31.1323772004459
TMEM140	+0.407167972358817	4.21210024413717	-5.39264913865917	1.01661622175769e-07	0.000434603434801413	6.93285596721561
ASGR1	+0.407157978673768	3.81334983481293	-5.81271118570518	1.02124279087786e-08	4.36581293100286e-05	9.15482399523813
LILRB2	+0.40515708745685	2.20634308525999	-5.80347566970786	1.07583560875203e-08	4.59919722741491e-05	9.10437389544832
ATG3	+0.403363257078499	4.18156686663572	-9.95753636473351	1.19087032026508e-21	5.09097061913321e-18	38.3359948752582
MS4A6A	+0.402904910866067	4.78347243096344	-5.93401978055143	5.11997404501267e-09	2.18878890424292e-05	9.82408386740692
SERPINB8	+0.402405296755167	2.66342613441412	-7.73373302070715	4.72467217847296e-14	2.01979735629719e-10	21.1346693953256
TBC1D2	+0.401992659959263	2.83854748268842	-6.96298083952195	9.16028799125806e-12	3.91602311626282e-08	15.9820634716268
CMAS	+0.40193887219136	3.37125395001091	-8.98733561185345	3.65803238719823e-18	1.56380884552724e-14	30.4293815539772
TERF2IP	+0.401795745333674	4.24885961314266	-7.07102099402334	4.4958136885085e-12	1.92196035183739e-08	16.6772129401976
NBN	+0.400380679653869	3.25750509514034	-8.16579531146474	2.04346192030245e-15	8.73579970929299e-12	24.2144590031528
PAQR4	+0.400361770711855	2.69725729511837	-8.08572784488154	3.69352998978545e-15	1.57898407063328e-11	23.6336565516226
ENY2	+0.399541434046288	4.07286153205254	-10.0093468080192	7.6319725299634e-22	3.26266825655935e-18	38.7745083050295
EXT1	+0.399144013854709	2.65810813326836	-7.39504260957296	5.04680263083219e-13	2.15750812468076e-09	18.8154951985692
GRINA	+0.399141524788112	4.07157699753245	-4.80891111085675	1.94217545026787e-06	0.00830280004989512	4.09654108598034
TOR1A	+0.397036000741303	3.55284933648396	-11.3740603791501	3.60755573964685e-27	1.54223007869903e-23	50.8729406294614
MRPL15	+0.396040502968799	2.47170294808095	-5.64578641028114	2.58973193934678e-08	0.000110711040407075	8.25400700720468
PTPRJ	+0.395981951547909	1.90645008164972	-5.43810915068261	7.98348758213503e-08	0.000341294094136273	7.166099943862
TLR7	+0.393880233069024	2.80106329184475	-5.48468297153688	6.22137249504033e-08	0.000265963674162974	7.40688786325619
PPM1A	+0.392996755230914	2.95924146205743	-4.60058144647355	5.19038717974932e-06	0.0221889051934284	3.15664644845425
RBX1	+0.39181573132968	4.82338473173741	-6.9833098969017	8.01753484348366e-12	3.42749614558926e-08	16.11217633222
SDCBP	+0.391622440199265	4.11614988371626	-5.13058213107217	3.95995398972508e-07	0.00169288033060747	5.62287670739519
DCTN6	+0.390871023386251	3.26607544277813	-9.55034470565765	3.71746307983397e-20	1.58921546662902e-16	34.9460221756797
S100A6	+0.390622809574968	5.4445182037128	-6.58692631178006	1.01774743953448e-10	4.35087030400992e-07	13.6333592770521
PNP	+0.389735422221517	4.14394888809201	-6.70330263956743	4.88727792739215e-11	2.08931131396014e-07	14.3483335519537
CD63	+0.38971421949669	4.1480319129051	-6.53143257244543	1.4386116282098e-10	6.15006471059688e-07	13.296209789245
SLC38A10	+0.389555323782664	2.5379494904294	-5.78264956739627	1.20958550056798e-08	5.17097801492813e-05	8.99087046055543
MTX1	+0.389134869633051	3.56053162286196	-8.94576833696134	5.0923168379666e-18	2.17696544823072e-14	30.1040196341954
ADAP2	+0.387865353175873	3.36871777685394	-6.58938098714909	1.00223037256324e-10	4.28453484270787e-07	13.6483291183434
TRIM21	+0.386371234453456	3.58563386579975	-8.15396957993716	2.23078491169809e-15	9.53660549750932e-12	24.1283910870764
SNX10	+0.385996069994731	2.8341179885087	-5.49942673674641	5.7469535055691e-08	0.000245682262363079	7.4834985699197
NOP10	+0.385597387087958	5.16953337986436	-8.12801211623186	2.70345862948278e-15	1.15572856410389e-11	23.9398181912554
KLHL2	+0.385556319516836	2.47519991640618	-5.63031851334008	2.81969431030354e-08	0.000120541931765476	8.17172000308562
PHF11	+0.384883070884986	4.65751043088614	-9.22474544591373	5.4130379368023e-19	2.31407371798299e-15	32.3092498470851
POMP	+0.384568335092962	4.60447410116643	-11.5310598989795	8.26109944155082e-28	3.53162001126298e-24	52.3286691014299
TRIB1	+0.383846761718655	3.41114826007197	-5.44818843296065	7.5651848443548e-08	0.000323411652096168	7.21805329095594
HK2	+0.383831304120362	3.26327387206676	-7.94099585509204	1.06461914261423e-14	4.55124683467585e-11	22.5953450523413
DRAP1	+0.38325369949502	4.54597628353851	-8.66419150952675	4.64725441148833e-17	1.98670126091126e-13	27.9301731704134
MYBPC3	+0.383227501009969	2.92565642583552	-5.350803264748	1.26799815409927e-07	0.000542069210877436	6.71971828668179
SLC43A3	+0.383147026697322	2.62890418675209	-8.04395072617051	5.02117660536197e-15	2.14655299879224e-11	23.3324126921852
PHTF1	+0.381967423524821	2.68913740274861	-7.84237778570293	2.17162792679494e-14	9.28370938704838e-11	21.8964603698416
STX3	+0.381715895158905	3.4960569309001	-5.54738734063169	4.4344528238428e-08	0.00018957285821928	7.73398688897987
COL8A2	+0.381652973807331	2.85901586475596	-5.7858462486441	1.18805108478462e-08	5.07891838745423e-05	9.00826899197881
CYCS	+0.381557886742262	3.24871658756784	-7.79123234921439	3.13446503581046e-14	1.33998380280897e-10	21.5367721060745
GALK1	+0.381472872154991	3.84890735718484	-6.42272258427853	2.81421178796398e-10	1.2030755393546e-06	12.6428748614586
SEC24D	+0.381142614015825	1.93335716743532	-6.24287837742768	8.36756671423421e-10	3.57713477033512e-06	11.582910560004
CORO1C	+0.380518278927496	3.03607200265334	-6.45312819293295	2.33482677848993e-10	9.98138447804445e-07	12.8246557055381
PELO	+0.379956603618141	3.58708084721936	-9.12894258356659	1.17538683746682e-18	5.02477873017065e-15	31.5462652078123
LTB4R	+0.379580845215348	3.00335267328774	-6.06827960831137	2.35169210383826e-09	1.00534837439086e-05	10.579013333303
SPCS3	+0.376748020077394	2.52430110889575	-7.36333488016212	6.27268772824681e-13	2.68157400382551e-09	18.6027445900669
HEBP1	+0.374197298691401	3.72457753314498	-5.53757335425881	4.67678535415934e-08	0.000199932573890312	7.68257151248759
HTATIP2	+0.373527300003184	3.47644120864499	-8.45743519765503	2.27901317659464e-16	9.7427813299421e-13	26.3679597730939
LDHA	+0.371995325315335	5.06328935336231	-8.32267978641413	6.32502859376623e-16	2.70394972383506e-12	25.3655557019425
JUP	+0.371661560788769	3.02175165792617	-5.16708142985247	3.28804430993804e-07	0.00140563894249851	5.801769299925
TMEM123	+0.370280259927723	4.80019836756837	-7.92385780975422	1.2056201353048e-14	5.15402607842801e-11	22.4733886121894
PRDX1	+0.369490035020234	4.68079554259239	-9.03045802085171	2.59233730927637e-18	1.10822419971565e-14	30.7681129598848
RAB27A	+0.369406292106242	3.35448826850663	-5.93247022286737	5.1657179168946e-09	2.20834440947244e-05	9.81545784551088
ETS2	+0.368681384862942	3.03475889128783	-6.19221050096566	1.13219185245734e-09	4.84012016925512e-06	11.2890188185044
BARD1	+0.367960312871088	2.61567233292976	-6.28214232095382	6.61038364592375e-10	2.8259390086324e-06	11.8120910697276
CLEC4A	+0.367079290893123	3.93115469738615	-6.29901728560052	5.97125818903224e-10	2.55271287581128e-06	11.9109731713232
YIPF1	+0.366297977337815	3.29958116984223	-7.94085098271399	1.06573998922075e-14	4.55603845391871e-11	22.5943132384976
TARS	+0.365985506585916	3.00908197497987	-7.50362177978395	2.38340404009382e-13	1.01890522714011e-09	19.5497309548217
HIST2H2BE	+0.364083230459817	4.06622983432792	-4.55903995256742	6.28637050117776e-06	0.0268742338925349	2.97384443787436
SP110	+0.362611493393182	3.32535608768508	-5.77445215550476	1.26655992190791e-08	5.41454366615633e-05	8.94629359753915
RHEB	+0.362113423716496	3.68212964434369	-6.17801388629267	1.23184424021077e-09	5.26613412690103e-06	11.2070486277974
MMADHC	+0.361970162356353	4.16995488122419	-9.5315422886537	4.34706101880554e-20	1.85836858553937e-16	34.7919440099412
PPP2R3C	+0.359583131323332	3.61830745076231	-7.23228304422747	1.52879773863654e-12	6.53561033267122e-09	17.7314546502785
POP4	+0.358875036071693	2.46162879912953	-7.50457109381958	2.36773171041445e-13	1.01220530620218e-09	19.5561891745693
MICU1	+0.358698197365264	2.88858114083289	-8.08228413543543	3.78839213745422e-15	1.61953763876168e-11	23.6087779795499
HAUS4	+0.358311540727371	3.44606169241033	-5.81703283476439	9.96633211950996e-09	4.26060698109051e-05	9.17845598089548
TMEM185B	+0.358236757644902	2.69688632175899	-8.59030397817936	8.23011427502749e-17	3.51837385257425e-13	27.3685514881314
TIMP1	+0.357940585952014	5.06549190540457	-5.49598139966015	5.85456489793466e-08	0.000250282649386707	7.46557954612518
MYL6B	+0.357317967779595	3.29252915298427	-8.4573704758472	2.28013753585472e-16	9.74758796577892e-13	26.3674753197201
PGAM1	+0.356965139738642	3.10875333352423	-5.77926853231221	1.23277555264338e-08	5.27011548755045e-05	8.97247785189042
TLR4	+0.356441165224627	2.52536092737524	-4.63365891396437	4.45135583436832e-06	0.0190295461919246	3.30330338358931
IMPA1	+0.35638877553142	2.33780112972373	-4.7318731203039	2.80562347063186e-06	0.0119940403369512	3.74449370742173
CYSLTR1	+0.355883845373522	3.14241844979755	-6.53753141062623	1.38508343887799e-10	5.92123170120341e-07	13.3331430095111
NPL	+0.354420089360415	4.0359682406064	-5.02396599863166	6.77311520280271e-07	0.00289550674919816	5.10695422425644
H2AFX	+0.353757085067135	2.93790963602168	-8.36881247101123	4.46582154510024e-16	1.90913871053035e-12	25.7073083502859
ADCY3	+0.35368133346104	3.34346538556764	-7.13504862264026	2.93645742395202e-12	1.25533554873949e-08	17.09341270783
TSPO	+0.353559138449023	5.78635502614515	-5.11069700100277	4.38006448691213e-07	0.00187247756815494	5.52590100238181
PLIN3	+0.353030274670483	4.40842045839729	-7.94091140679735	1.06527235955232e-14	4.55403933708616e-11	22.5947435906542
PFKFB4	+0.352486903474678	3.81977004719225	-4.6382876126126	4.35637404039023e-06	0.0186234990226682	3.32390356260131
NME1	+0.35157894699809	4.38947927254708	-7.05321862731991	5.05829196774685e-12	2.16241981621178e-08	16.5620506616843
SLC7A1	+0.351206373993552	2.91127652267207	-5.05658383983418	5.75328638241342e-07	0.00245952992848174	5.26374312374225
STMN1	+0.350804184999654	2.93785667211078	-7.40559239261172	4.69379248696611e-13	2.00659628817801e-09	18.8864486720529
SLC25A46	+0.350029014211151	3.07495009752526	-8.51639957991887	1.45238875792017e-16	6.20896194010873e-13	26.8105120654925
SNX3	+0.34901623560384	5.43129839874053	-8.39389333561995	3.69364382231799e-16	1.57903273404094e-12	25.893727282201
CHUK	+0.348479812448354	3.17219435421152	-9.36338101552714	1.74454978730323e-19	7.4579503407213e-16	33.423763400368
HIGD1A	+0.347842161719936	3.69244803002347	-8.56475651914246	1.00197765862711e-16	4.28345449063091e-13	27.1752261079669
LSM3	+0.344793114736127	4.0931191361522	-6.33988271882868	4.66356936479792e-10	1.99367590345111e-06	12.1513871627326
SMCO4	+0.343759859322439	3.17144536375015	-5.16318767717862	3.35409582297919e-07	0.00143387596432361	5.78262996424093
FAM49B	+0.343230505319724	2.76391093898998	-4.43655155752193	1.09641875268514e-05	0.0468719016772896	2.44382534358012
FAM98A	+0.34303992746022	2.55683559784159	-5.33809695765038	1.35560101389257e-07	0.000579519433439073	6.65529712152371
SIL1	+0.342738816605922	3.16870705880664	-7.47378433758212	2.93160911161864e-13	1.25326289521697e-09	19.3470873747929
RANBP1	+0.342043601834472	3.25332124268498	-6.49714533380462	1.77946255710342e-10	7.60720243161713e-07	13.08912640228
MRPL13	+0.341313344377656	3.26481090010006	-7.55837305590141	1.62735835565269e-13	6.95695697041526e-10	19.92329928969
FAM8A1	+0.341313189988287	2.68042582783528	-6.77060577250708	3.18241106765411e-11	1.36048073142213e-07	14.76669767587
RHOG	+0.341012705803712	5.2111842220757	-6.27017322484951	7.10378451534396e-10	3.03686788030954e-06	11.7420958071119
POR	+0.340911839096031	2.86361856049668	-6.95011197347626	9.96485621332355e-12	4.25997603119582e-08	15.8998636610219
CHSY1	+0.33949956140809	3.824792875785	-6.74595917855182	3.72528464849503e-11	1.59255918723163e-07	14.6130782558511
ENTPD1	+0.33911080161263	2.75144089331328	-5.73686960380373	1.5630235924127e-08	6.68192585756429e-05	8.74264318808197
FAM13A	+0.338489488875359	2.62656058758456	-5.38631669837884	1.05128197181836e-07	0.00044942304295235	6.90050602219659
STYXL1	+0.337671557073013	3.26813780106459	-7.26174259160549	1.25273847432341e-12	5.35545697773257e-09	17.9261835897692
DNAJC13	+0.3375027778339	3.17912643278135	-8.22375268631144	1.32762322561896e-15	5.67558928952106e-12	24.6376972124757
AKIRIN2	+0.336210774027367	3.64439717709767	-6.53154461723592	1.43761019803037e-10	6.14578359657982e-07	13.2968880403378
TYROBP	+0.336127367903095	5.71406609215232	-4.82143031845941	1.82861506708548e-06	0.00781732941179042	4.15424656142917
RAP2C	+0.335454364920818	3.19835238075125	-7.49838657311996	2.4716855729931e-13	1.05664558245455e-09	19.5141276787824
AGPS	+0.334791986727236	2.63008584762693	-8.45062044005411	2.40046110167793e-16	1.02619712096732e-12	26.3169660045497
TM6SF1	+0.333718962416695	2.75300253034457	-4.93016060815449	1.07754980369703e-06	0.00460652541080479	4.66122821667393
LYRM1	+0.331914753638113	3.97828375597638	-8.60533938380676	7.32868464780641e-17	3.13301268693724e-13	27.4825363160487
H2AFJ	+0.331750776725789	4.28126212872673	-5.04717148637523	6.03124857796911e-07	0.0025783587670818	5.21840415657983
PCMT1	+0.331734703631808	4.25501519243474	-6.83867511145455	2.05488653115738e-11	8.78463992069781e-08	15.1934394382708
LTBR	+0.331711654519571	3.35459043763897	-5.47309762177186	6.62064729595682e-08	0.000283032671902154	7.3468185620605
HLX	+0.331444611975312	2.02975691790948	-4.70885641074015	3.12845005190109e-06	0.0133741239718772	3.6403315198177
STAT2	+0.331002334146834	4.61610270179853	-4.47124784274501	9.37812002482903e-06	0.0400914631061441	2.59259422715802
SRGN	+0.330066105239003	6.21709790299389	-4.44957424350003	1.03409114155341e-05	0.0442073963014083	2.49953659936557
TGFA	+0.329855103389086	2.32805515044887	-4.47667052602867	9.15101329199817e-06	0.0391205818232922	2.61594295503254
ACP2	+0.329422409539389	2.37579325062487	-5.89574203556932	6.37447843146081e-09	2.7250895294495e-05	9.61158386148498
LPAR6	+0.328913510323055	3.13479990631123	-5.74393301032309	1.50257768371159e-08	6.42351959786705e-05	8.78082767538501
UBA3	+0.328340183327692	2.18742855827106	-5.63772815045001	2.70715866503073e-08	0.000115731032930064	8.21111302395331
DLD	+0.327183271215985	2.74101241604922	-7.88209932548268	1.63097819043685e-14	6.97243176411755e-11	22.1771148127616
ACSL4	+0.327166277737524	2.94782487139128	-5.0714727665604	5.33870351628398e-07	0.0022822957532114	5.33562019362524
POLR2J	+0.32711735926484	2.14324586372126	-5.10202311298028	4.57653380757732e-07	0.0019564682027393	5.4837078401679
CTNNA1	+0.326293874955445	3.7403591879067	-5.10809826348702	4.43805522979166e-07	0.00189726861073594	5.51325287200989
MED8	+0.326025133535248	2.71534886666904	-7.21002452623452	1.77628333225249e-12	7.59361124537941e-09	17.5847615413953
TFDP1	+0.325434758487292	4.29830112463876	-4.92077707508335	1.12831654364984e-06	0.00482355322410308	4.61706547815217
RALB	+0.32539580683554	4.09959294384643	-4.80731094684586	1.95717095963336e-06	0.0083669058524326	4.08917533069559
C1RL	+0.324669752392897	3.04083725257419	-5.92806662386995	5.2979020470993e-09	2.26485312513495e-05	9.79095491635317
LAMTOR3	+0.324422051661975	3.577291264983	-6.9729165553866	8.58308312665563e-12	3.66926803664528e-08	16.0456154896652
SLC9A1	+0.324038796129924	3.73694245394469	-6.5219470976671	1.52591559860443e-10	6.52328918403395e-07	13.2388268004866
CYBB	+0.323594393330595	3.67781017797505	-4.7226868815039	2.93042654140902e-06	0.0125275734645236	3.70286504162065
AGRN	+0.322514071653696	2.44349511254849	-4.65567551613018	4.01666815686948e-06	0.017171256370617	3.4014593494541
KIF5B	+0.321830843645175	2.4465090208119	-7.90730577259664	1.359233471598e-14	5.81072309108146e-11	22.3558027371425
MRPL44	+0.321110034848759	2.7909201154868	-6.71366121398168	4.57604953993934e-11	1.95626117832407e-07	14.4124915887732
DHRS7B	+0.32010721894099	2.58891148552947	-6.78089582162566	2.97946103107595e-11	1.27371959078497e-07	14.8309754600244
BAZ1A	+0.318844612769061	3.12861472350562	-6.70579145531999	4.8106569862911e-11	2.05655586163945e-07	14.3637408449671
CEBPB	+0.318291762328447	5.10266331493815	-4.82883322891622	1.76450295414228e-06	0.00754325012895827	4.18843425741331
PSMD12	+0.318014775866197	2.87478235719561	-7.86159079708952	1.89105965802896e-14	8.08428003807381e-11	22.0320684620094
TOR4A	+0.31712327824175	2.67966666824205	-6.73277187405329	4.05205820230921e-11	1.73225488148719e-07	14.5310792964804
HMOX1	+0.316005722145985	2.77322354680957	-4.6165826958401	4.81926467317337e-06	0.0206023564778162	3.22747012019425
TSG101	+0.315246600029456	3.97161937262976	-8.44111579829439	2.58059370612105e-16	1.10320380936675e-12	26.245897597102
TFRC	+0.31476101018902	3.76037369391787	-6.20651713269003	1.03975231883102e-09	4.44494116300259e-06	11.3717905348113
IFNGR1	+0.312953972205731	4.69619211683736	-6.20426737477453	1.05378347131358e-09	4.50492433986557e-06	11.3587633951378
UBAP1	+0.312310216921189	3.84186744674071	-5.90639895696932	5.99788409631204e-09	2.5640954511734e-05	9.67062390335546
NRBF2	+0.312214723389032	3.66368041187104	-4.50960310541168	7.88089049800892e-06	0.0336908068789881	2.75830870533015
HPRT1	+0.312079467767382	3.20795809935216	-8.78450863655718	1.81820635871434e-17	7.77283218350379e-14	28.8525828291437
DESI1	+0.310325752414496	3.53348579754833	-7.42461575559675	4.11762626845756e-13	1.76028522976561e-09	19.0146025738223
RHOT1	+0.310223084727573	3.76714828283467	-8.15267119210666	2.25235731053901e-15	9.62882750255427e-12	24.1189474023052
APIP	+0.310138955124859	3.03509355208613	-6.96485322668959	9.04867348187818e-12	3.86830791350292e-08	15.9940340182626
FAM45A	+0.309768905243504	3.6507305133933	-6.90330016756315	1.35209717430528e-11	5.78021542015507e-08	15.6019365158019
SRPK1	+0.30930128193316	3.45122600092573	-5.72584179360614	1.66215831738709e-08	7.10572680682979e-05	8.68311098448401
LAMP2	+0.30929984085042	3.37879353729607	-4.5106820776924	7.8422795756516e-06	0.0335257451859106	2.76298948449986
GDE1	+0.308643027559428	3.15339584315042	-4.90838925023713	1.19888150730232e-06	0.00512521844371743	4.55888167396225
HIST1H2BK	+0.307167735225382	4.88235502006258	-5.45670887946523	7.22824374287997e-08	0.000309007420008119	7.26203926520253
MAD2L1BP	+0.307124484637275	3.29666811505569	-8.24462996268859	1.13595711266268e-15	4.85621665663297e-12	24.7907328426548
IFNGR2	+0.306962294094679	4.88701491061383	-5.30612523075419	1.60279258785505e-07	0.000685193831308033	6.49381325060812
CAPZA2	+0.305507992276635	4.20118617883514	-5.34791377598682	1.2874237829384e-07	0.000550373667206167	6.7050563673061
UBE2J1	+0.304443916204193	3.83059800578449	-6.82328318329563	2.26923051775664e-11	9.70096046340965e-08	15.096626853105
VAPA	+0.304400230117268	2.16957423340932	-5.91543288542265	5.69571086536029e-09	2.43491639494152e-05	9.72074631376429
RTCA	+0.304344467773585	3.00936325982805	-8.18259556214446	1.8037644164396e-15	7.71109288027928e-12	24.3369010048195
SELL	+0.303811678716333	5.40112279901639	-5.32082155331158	1.48417318765446e-07	0.000634484037722281	6.56793287099519
NDUFB3	+0.303551693927973	4.64245870339038	-6.67459188098926	5.86251273548524e-11	2.50622419441994e-07	14.1709496482602
DNAJC7	+0.303450598061727	3.24892779645622	-8.35366752157804	5.00721100327663e-16	2.14058270390076e-12	25.594951179403
RIN1	+0.302882813616776	1.98125267219299	-4.5505807064441	6.53527064964906e-06	0.0279382820272497	2.93680865306158
CTLA4	+0.302662556946459	2.61232163518209	-4.95975956572563	9.31447848387048e-07	0.00398193955185463	4.80103891890359
TIMM23	+0.302294384697607	3.38985720846718	-7.92425649855096	1.20213963870144e-14	5.13914695544866e-11	22.4762233327694
UGCG	+0.301760461580175	3.03744842895718	-4.68330487418739	3.5286470644346e-06	0.0150849662004579	3.52524838868432
ATF6	+0.301355677079584	3.32853740720536	-6.62528870666394	8.00071215586708e-11	3.42030444663318e-07	13.8678591728696
ZMAT5	+0.300700264443301	3.11531683163952	-6.1912674337105	1.13855984695962e-09	4.86734334575238e-06	11.283568519986
PLXDC2	+0.30034199915397	3.02168183701849	-4.71943265128937	2.97590588283308e-06	0.0127219976491114	3.68813600500701
DEDD	+0.300309441750111	2.96619411495128	-6.59833693644515	9.47557728519342e-11	4.05080928942019e-07	13.7029875765277
DBI	+0.300124519694579	2.92048798014171	-5.51995268895298	5.14457468560198e-08	0.000219930567809485	7.59046219727836
COPB2	+0.299431814305731	3.62319807809358	-7.49588276328882	2.515038223457e-13	1.07517884052787e-09	19.4971071252397
CEP162	+0.298796354359622	2.39002369042025	-5.90839214979215	5.92989858893352e-09	2.53503164676908e-05	9.68167679206653
MPDU1	+0.298445435744752	2.85394149265937	-6.5954229915296	9.65017369611863e-11	4.12544925509071e-07	13.6851966818884
GAPDH	+0.298235041399249	5.25751328155765	-6.00469199743133	3.40560259596973e-09	1.45589510977706e-05	10.219611896089
STK17B	+0.297898219722475	3.49084509109709	-6.51290759318251	1.61393519879037e-10	6.89957297482881e-07	13.1842085610204
SLC31A2	+0.297521707260859	3.91064914207359	-4.55122358884845	6.51602768373123e-06	0.027856018347951	2.9396210383968
COX17	+0.296930509128972	4.47610133177491	-8.21680274703685	1.39825740412917e-15	5.97755040265221e-12	24.5868202148311
COMMD8	+0.296339766549519	3.31929623028624	-5.38462714285811	1.06072328906327e-07	0.000453459206074548	6.89188054871472
ATP1B3	+0.29579519885208	2.46570567023233	-5.91203726981591	5.80750654823345e-09	2.4827090493698e-05	9.70189867440405
PSME4	+0.29533975697757	4.3693047397388	-5.46089850316647	7.06795539198591e-08	0.000302155093007398	7.2836904928514
STAU1	+0.295295175423178	3.38669414148085	-6.17369164917806	1.26385113389909e-09	5.40296359741861e-06	11.1821250186185
ATP6V1D	+0.294623338987451	4.08137775836021	-5.78089240509703	1.2215840823472e-08	5.22227195203429e-05	8.98131041942787
RENBP	+0.294442498755079	3.37358989989495	-4.92768050517857	1.09074914973639e-06	0.00466295261512306	4.64954832808167
THOC7	+0.294042165325248	4.31087536363553	-7.06190420823227	4.77572241315655e-12	2.04162133162442e-08	16.6182066597697
LRRFIP2	+0.294024809406635	3.13516323517806	-7.41634035583773	4.35916496368626e-13	1.86354302197588e-09	18.9588207473138
LIG4	+0.293945897076399	1.76457900364832	-4.51348409397539	7.74285471135188e-06	0.0331007038910293	2.77515001287327
GABARAPL2	+0.292363732450402	5.14704582515589	-4.57143654537791	5.9379845740324e-06	0.0253848840539885	3.02823398008346
IL10RB	+0.291627384876098	3.72411416864387	-5.89234719323579	6.49921700789563e-09	2.77841527087538e-05	9.59279602798305
NUP37	+0.29107812791659	3.47368231896078	-7.5760894043265	1.43766794649079e-13	6.14603047124811e-10	20.0446536815719
GADD45B	+0.290541986179663	3.28716834163478	-5.01626083844017	7.03839247462302e-07	0.00300891278290134	5.0700522725482
STAT3	+0.289264818060254	3.33392239935976	-5.21660553004854	2.55031370442783e-07	0.0010902591086429	6.0463449222315
TM9SF1	+0.289193888177588	2.50950260064117	-6.96145756546918	9.25208829981252e-12	3.95526774816985e-08	15.9723268767875
H2AFZ	+0.288335585465942	5.00901843494901	-5.97655778474998	4.00770147259863e-09	1.71329237953591e-05	10.0616595371372
YWHAH	+0.287255534347858	4.87404486169262	-7.42650826669171	4.06426756071885e-13	1.73747438220731e-09	19.0273665836575
FBXL5	+0.28667047123248	2.77310716706278	-5.6253188602593	2.89818547263354e-08	0.000123897428955084	8.14516574583836
ETF1	+0.286099513355674	2.00824746337656	-5.50173116648884	5.67605227736332e-08	0.000242651234857282	7.49548942755486
MAFG	+0.285972977801533	2.51626241429113	-5.39156127926879	1.02249153665817e-07	0.000437115131921366	6.92729608028684
FEM1C	+0.285579913322171	3.42534821810682	-6.93283548081439	1.11550024666094e-11	4.76876355447553e-08	15.7897119088052
NDUFAF1	+0.285230645695737	2.78852924965709	-5.50283370273913	5.64243143225752e-08	0.000241213943729009	7.50122795624159
DMXL2	+0.285201941748284	2.38527681720948	-4.59870456432568	5.2356748900053e-06	0.0223825101547726	3.14835407404568
RABGEF1	+0.284893153745534	2.38371611537808	-6.03071125879554	2.92793513095095e-09	1.25169226848153e-05	10.3662718790793
MARK3	+0.284649487212247	2.73743864916818	-6.92346219224145	1.18580278255786e-11	5.06930689543486e-08	15.7300463950108
RPA3	+0.282527665330857	4.02521915757018	-6.41852140640883	2.88760632945065e-10	1.23445170584015e-06	12.6178163641536
C5orf30	+0.282412141393075	2.13530550295075	-5.36388262897824	1.18356650725931e-07	0.000505974681853355	6.78617549561978
GNS	+0.28164001327219	4.86368950836011	-4.5011785244929	8.18869195165049e-06	0.0350066580933058	2.7217971869368
CYB5R4	+0.280944171511202	3.36406836730272	-5.46537811112503	6.90039188841153e-08	0.000294991753229593	7.30685685958979
RRAS	+0.278489631872566	3.51264473545678	-5.29735962974527	1.67786569660799e-07	0.000717287585299915	6.44969311539034
MARCH1	+0.278044452977749	2.68633825858714	-4.81531551920759	1.88325856785209e-06	0.00805093037756767	4.12604400184877
LAMTOR2	+0.277248330244639	3.7420309120874	-7.27889851334768	1.11522803586341e-12	4.76759985331607e-09	18.0398878697407
SLC31A1	+0.276934056855683	2.99497967161632	-5.68914476463486	2.03813901153569e-08	8.71304427431509e-05	8.48574228164515
MSL3	+0.27685919169445	3.28442399726186	-8.27742284689255	8.88666397895503e-16	3.79904885100327e-12	25.0317286730209
CDS2	+0.276574199824888	2.8399983560127	-5.85983281130607	7.82103881333832e-09	3.34349409270213e-05	9.41333945112454
LYPLA1	+0.276236270449622	2.76463497269748	-5.07880285552733	5.14535635342139e-07	0.00219963984108765	5.3710775029463
APOO	+0.276235591026186	2.83140208454733	-7.22807718959376	1.57280553279763e-12	6.72374365270988e-09	17.7037074504964
FASTKD3	+0.27544435365341	2.71092466210299	-6.73989589974548	3.87218554706769e-11	1.65535932137144e-07	14.5753596683727
G6PD	+0.275000445998714	3.39263213419145	-4.4742495865473	9.25174564075845e-06	0.0395512126142424	2.60551573123038
PSMB3	+0.274607900167812	4.88816915611729	-8.50103008796628	1.63373795670243e-16	6.9842297649029e-13	26.6949280196697
MSRB2	+0.274022209900714	3.84133766955397	-5.55923407936584	4.15815402831729e-08	0.000177761084710564	7.79616066401333
GABPB1	+0.273796587895617	2.39010068944391	-6.98292062214322	8.03804132130678e-12	3.43626266485865e-08	16.1096818409085
TBK1	+0.272094457772136	3.24535176634103	-6.00759008581356	3.34884734913073e-09	1.43163224175339e-05	10.2359196057158
TRMT1L	+0.271383958379673	2.87502620014908	-6.65184891254994	6.76830452647779e-11	2.89345018506926e-07	14.0308986645439
MRPL12	+0.271374246118789	2.54733793937166	-5.4905575216031	6.02795182658549e-08	0.00025769494058653	7.43739069448972
SDHB	+0.271304352698826	4.59873204793485	-7.63426157752368	9.5549473788932e-14	4.08474000447684e-10	20.4447544548198
ERICH1	+0.271012746888638	3.38207143340548	-4.74225107255338	2.67078108419395e-06	0.0114175891349291	3.79161272789155
PAICS	+0.270160748167285	3.49969439639311	-6.64341767519325	7.13784511331869e-11	3.05142878594374e-07	13.9790831130805
APH1B	+0.270112646768445	3.14360387426913	-5.62503768980876	2.90266222350128e-08	0.00012408881005468	8.14367301457315
SLC38A2	+0.269937141173399	3.46034097521008	-4.85379913811565	1.56387042749596e-06	0.00668554607754523	4.30408656470165
NDUFAB1	+0.269562801906971	3.88048700448509	-5.36277244434047	1.19051589370533e-07	0.000508945544559031	6.78052886991911
ATP6V0D1	+0.268142601203568	4.16077268997404	-5.46810087540459	6.80043661554517e-08	0.000290718665314556	7.3209460367
CHMP2B	+0.267756852349667	2.91482076735147	-6.99972370170378	7.19810997789925e-12	3.07719201555193e-08	16.2174633130261
METTL22	+0.267178551256016	3.29241857682695	-5.76687336466294	1.32155513723985e-08	5.64964821170036e-05	8.90513078325032
TBPL1	+0.265861499352917	3.59810390923922	-6.52554133977119	1.49223999812301e-10	6.37932599197585e-07	13.260561951626
KYNU	+0.264755989566857	2.97192837299536	-5.07957027095345	5.12551007062053e-07	0.00219115555519028	5.37479237103519
BNIP2	+0.263879888516017	3.77552726240362	-6.45683997903287	2.28208866739952e-10	9.75592905313297e-07	12.8468975287897
MFAP3	+0.261951324287071	2.40606736323248	-5.00756330735632	7.34989759673375e-07	0.00314208122260368	5.02845990431124
STX7	+0.260029055847207	2.95093754494341	-4.70420761075934	3.19785511930912e-06	0.0136708306350465	3.61935038580876
SYNCRIP	+0.258835795872454	3.09095415739284	-6.15482557485893	1.41333667465293e-09	6.04201428414127e-06	11.0735149631777
ERO1A	+0.258557232005512	2.78584780262861	-4.88229105277623	1.36174187242416e-06	0.0058214465046133	4.43674340132505
CMTM6	+0.258289600210516	4.00856819368067	-5.03995224230025	6.25319513682511e-07	0.00267324092099274	5.18368166117519
HMGCR	+0.258189313378189	3.5840269703661	-6.99429725935228	7.45946815626929e-12	3.18892263680512e-08	16.1826321666054
PYCARD	+0.257845518609949	4.84811174661122	-6.75526148205016	3.51047625185216e-11	1.5007285976668e-07	14.671002409469
PSMC2	+0.257491939402514	4.08565639607054	-5.65921769046094	2.40493464912639e-08	0.000102810956250153	8.32562319326201
CALR	+0.256961795278643	4.00679243569226	-5.0285074283799	6.62131293065379e-07	0.00283061127785449	5.12872855226481
CCDC47	+0.256384048897579	2.19960994034458	-4.98117656647428	8.37859438821304e-07	0.00358184910096107	4.90268071696819
ASH2L	+0.25566797139332	4.01520212138345	-7.78914970820469	3.18153069356683e-14	1.36010437149982e-10	21.522165835497
TIPARP	+0.25526309718473	3.32551592807648	-5.4700345467262	6.7303051642236e-08	0.000287720545770559	7.33095582088496
EHD4	+0.252596629846944	3.05597703389399	-6.07588877450015	2.24927461380294e-09	9.61564897400755e-06	10.6222437823279
RPS27L	+0.252181238816132	4.28568400905167	-4.57757619341924	5.77237534119823e-06	0.0246769045836224	3.05522225023774
DNASE2	+0.252090560068044	3.35585594456586	-5.42553471217786	8.53690894201312e-08	0.000364952857271061	7.10140696706915
PSME2	+0.25122790769204	4.83884529407663	-5.24464453724512	2.20660835564571e-07	0.000943325072038543	6.18575600024017
IRF2	+0.251101177880786	2.66916465584692	-4.94280615573899	1.01260985668965e-06	0.00432890713734826	4.72086550660077
RAB11A	+0.249635825711288	4.12831027487127	-6.44421436694046	2.46639987474913e-10	1.05438594645525e-06	12.7712872601946
TANK	+0.249400495646356	3.62039870079798	-5.79882038391	1.10442152157391e-08	4.72140200472846e-05	9.07897085866879
KMT5A	+0.249211356942336	2.58343042358646	-6.45400969683549	2.32219507774187e-10	9.9273839573465e-07	12.8299368670319
COX5B	+0.248766542310948	5.08837229215889	-6.96744590630189	8.89632456912177e-12	3.80317875329956e-08	16.0106140181248
CRADD	+0.248449867539879	2.95039865032566	-6.44959345485063	2.3861579288688e-10	1.02008251459141e-06	12.8034850610378
MRPL17	+0.247471029900708	3.65102936692869	-6.32915581435586	4.976819026563e-10	2.12759013385568e-06	12.0881493585717
MIS18A	+0.243944524914359	2.26471539880918	-4.80044004362438	2.02283685321971e-06	0.00864762754751427	4.05757339392582
SUB1	+0.243790858871975	2.96818590997344	-4.57006237871516	5.97567048341615e-06	0.025545991316604	3.02219811619795
RAB8B	+0.243779429757456	3.88346744111107	-4.92282318032794	1.1170537087527e-06	0.0047754046049178	4.62668869806059
ITFG1	+0.242814815930685	3.42025489310078	-6.97972040081122	8.20858929717218e-12	3.50917192454111e-08	16.089179108448
PANK2	+0.241372060029473	3.53920044866413	-6.68977677813828	5.32508908476763e-11	2.27647558373816e-07	14.2646855865999
PRELID3B	+0.240952285719344	3.07883152010662	-5.92758790136839	5.31246930000512e-09	2.27108062575219e-05	9.78829213156398
WDYHV1	+0.240673038955577	2.25545968130591	-4.83462345701495	1.71587228580505e-06	0.00733535402181657	4.21520803675989
SRP19	+0.240349153318001	3.46286226976889	-6.6913794927198	5.27126760134421e-11	2.25346689957465e-07	14.2745897159366
FOXN2	+0.240255469684628	3.73497813906944	-4.96952505122041	8.87586331997705e-07	0.00379443156929019	4.84733460959313
PDCD5	+0.240226524992531	3.34462540123256	-6.61110256221156	8.74649409331078e-11	3.73912622489036e-07	13.7810066894713
SCYL2	+0.239720910607903	2.91551325676037	-4.79097932386336	2.11673525698669e-06	0.00904904322361809	4.01412811107904
EEF1E1	+0.239448011866111	3.15017343207149	-5.57421605869344	3.8326142309874e-08	0.000163844258374711	7.8749590828513
TMED5	+0.239165750448822	3.51259705851912	-4.93143172767463	1.07084465676632e-06	0.00457786090767602	4.66721656539528
FDFT1	+0.237596356846667	3.38293655800972	-5.03041715740072	6.55846468999317e-07	0.00280374365497208	5.13789031092226
SNAP29	+0.236794039829474	2.63202573738783	-5.06118209391388	5.62203507094768e-07	0.00240341999283013	5.28592082288721
RFXANK	+0.236677393525232	3.75405453152293	-6.31258922451923	5.50145943572581e-10	2.35187390877278e-06	11.9906679240917
PTGES3	+0.236504395966211	2.20231511333049	-4.4695316546809	9.45111326724046e-06	0.040403509217453	2.5852102430515
MRPS18A	+0.236220528082735	3.08429191789942	-5.93384923131796	5.12498934336838e-09	2.19093294428998e-05	9.82313436259567
PSMB2	+0.23534338160576	4.05693997277494	-6.63412174476198	7.56823188345462e-11	3.23541913017685e-07	13.9220186686364
SCARB2	+0.234703127212173	3.70668524424336	-4.67303214990629	3.70303821740221e-06	0.0158304883793945	3.4791438195367
HMGCS1	+0.234221916179624	3.23286287081526	-5.95487034550567	4.5415812057647e-09	1.94152596546441e-05	9.94034754463957
MAP1LC3B	+0.234170260160877	3.71322372234082	-4.9025661921677	1.23350443068153e-06	0.00527323144116352	4.53157817970012
RAB21	+0.232204185049278	3.1685265947871	-6.32028382548645	5.25137807276128e-10	2.24496412610545e-06	12.0359170289471
DDA1	+0.231940255193777	3.89065496975266	-7.83504182837615	2.28926084696462e-14	9.78659012077376e-11	21.8447526237133
NFKB2	+0.230448089719623	2.53445661876363	-4.69645808513292	3.3168566382341e-06	0.0141795621284508	3.58441756890776
COX6A1	+0.229903406927608	4.11798790313289	-6.20873752625259	1.02608345032036e-09	4.38650675011956e-06	11.3846516852154
BUD31	+0.22928537561558	4.30113660847561	-6.94039585683195	1.06179203589072e-11	4.53916095343283e-08	15.8378870100503
CASP4	+0.228864505913798	4.57825971925646	-4.97423825286313	8.67137162524255e-07	0.00370701136979119	4.86970857726643
CPT2	+0.228638765682363	2.84308575892598	-6.12972095318903	1.63929986608842e-09	7.00800692752798e-06	10.9294415266777
MRPS22	+0.227934291499767	3.74418658850782	-6.18320504043942	1.19444893816548e-09	5.10626921065744e-06	11.2370028896732
GNB2	+0.227250610595177	2.99176979598678	-4.83700125023365	1.69627814334723e-06	0.0072515890628094	4.22621141668303
PSMD10	+0.226743397837383	3.6461340487109	-5.67399613038322	2.21642388779872e-08	9.47521212033951e-05	8.40459815904962
NGRN	+0.226710795439727	2.62449706163143	-4.46490787629579	9.65049075588371e-06	0.0412558479814029	2.56532935941676
IRF9	+0.2265703468813	4.65919821781419	-4.93804791138066	1.03658937165887e-06	0.00443141956384165	4.69840883681172
PELI2	+0.226461210911402	3.00277255141508	-4.43021727929727	1.12801986885487e-05	0.0482228493935459	2.41678228677297
TMEM126B	+0.226418624146671	3.63283376136072	-4.73572513736968	2.75482642330987e-06	0.0117768829596497	3.76197188803438
TXNRD1	+0.225994289232707	3.11310051197675	-5.15066590753324	3.57532921713126e-07	0.00152845324032362	5.72116958601557
TUBG1	+0.225877964176446	3.10740926134032	-5.02945398778995	6.5900897396259e-07	0.00281726336369007	5.1332691907628
ARL8B	+0.225245141447567	3.44976389835251	-5.44711556777886	7.60867747199162e-08	0.000325270961927642	7.21251911844614
TPRKB	+0.22504872476597	2.92558388756227	-5.4386168237457	7.96189179368673e-08	0.000340370874180108	7.16871465549474
PRMT5	+0.224579689358751	3.18424697923203	-7.27624868782291	1.13545354690835e-12	4.8540639130332e-09	18.0223110836802
VPS33A	+0.22422312809155	2.32043872977827	-5.03334191810932	6.4633282042076e-07	0.00276307280729875	5.15192776539915
CALU	+0.223774534447608	2.57271097157482	-4.95332592448505	9.61479917340648e-07	0.00411032664663127	4.77058429737725
TADA3	+0.222029276191626	3.45699756019231	-5.23346653632537	2.33788143463036e-07	0.000999444313304478	6.13009716636817
CUL1	+0.221178160562005	3.38462001422716	-6.09217115697709	2.04453572538457e-09	8.74039022601906e-06	10.7149097243114
SLC9A8	+0.22083917728936	2.7140071193717	-4.65035275308935	4.11785816298049e-06	0.0176038436467416	3.37768950300428
CAPN2	+0.220763579932048	2.58835478592825	-4.78399104329564	2.1887752187423e-06	0.00935701406012335	3.98208747575719
CHIC2	+0.219997403288698	3.99399362325847	-4.97954012337874	8.44677518556525e-07	0.00361099639182915	4.89490024292524
NDUFA8	+0.219867262131279	4.11345021399425	-5.00279248693254	7.5263790561591e-07	0.00321752704650801	5.00567348514482
RAB5A	+0.219458658038706	2.95007279894459	-5.13097461703278	3.95206764750164e-07	0.00168950891930695	5.62479423660628
TOR1AIP1	+0.218834120797964	3.77967811667056	-4.4879487885193	8.69542634990074e-06	0.0371729476458257	2.66458881871101
REXO2	+0.218540729212299	4.1222041672351	-4.69361969345508	3.36149923087819e-06	0.0143704092120042	3.57163618397772
PAK1IP1	+0.218474147511736	3.04824710111044	-4.84720404269615	1.61462254920718e-06	0.00690251139786068	4.27348200687301
PTRH2	+0.218179473634177	3.35677328745024	-5.04769823601734	6.01535579251562e-07	0.00257156460130043	5.22093945044641
PSMC6	+0.217913102982469	3.83586174599361	-4.75377297931976	2.52838131442744e-06	0.0108088301191773	3.84403737124937
MRPS28	+0.217368559123907	2.80115424735647	-4.51702760476464	7.61884854260894e-06	0.0325705775196532	2.7905386351869
CLCN3	+0.217299456256493	2.97870225635338	-4.51653754562835	7.63588414530012e-06	0.032643404721158	2.78840975536971
SNRPC	+0.217228858574712	3.20723803123493	-5.82198822973611	9.69125676864901e-09	4.14301226859745e-05	9.20557265618636
COQ2	+0.216889405051131	3.09432494696676	-5.00297661153303	7.51949265527299e-07	0.0032145831101292	5.00655253308646
VCPIP1	+0.216616072149499	2.97589764899348	-5.32954055886059	1.41787029322118e-07	0.000606139550352054	6.61199412664485
DNAJA1	+0.216355818281123	4.76821481570423	-5.45239445721533	7.39699440369075e-08	0.000316221510757779	7.23975874283489
STRAP	+0.215734208464909	3.71232134920512	-4.76853952779556	2.35653565770596e-06	0.010074189936693	3.91139690390876
PLAGL2	+0.215262231820339	3.40076124126217	-5.11662947683862	4.25041462696336e-07	0.00181705225302684	5.5547965225951
SNRPA1	+0.21490893328648	3.20635288748243	-4.96948694469774	8.8775354697167e-07	0.00379514641330389	4.84715379394735
SRD5A1	+0.214871490688779	2.25349211024605	-4.60917179187916	4.9878649474467e-06	0.0213231226503346	3.19464009445413
TPP1	+0.21366307927883	4.17179112715141	-4.7406416863772	2.6912756365008e-06	0.0115052033460409	3.78429938137389
P2RX4	+0.212954472105482	2.91784089436705	-5.94524838350643	4.80010322955282e-09	2.05204413063383e-05	9.88665030645113
SAP30L	+0.211747370308861	3.33160984237751	-5.39411462383339	1.00875319579197e-07	0.000431241991201069	6.94034744416312
NUCB1	+0.211191921358381	5.15759502489305	-4.45348736462332	1.01603533073629e-05	0.0434355103889764	2.51630675599341
PSMD6	+0.210830394334654	3.5365384953045	-5.28707334074644	1.77031457011903e-07	0.000756809478725886	6.39800315799502
ARF4	+0.210682039404744	4.3174520941655	-6.34727365992892	4.45905072912877e-10	1.90624418670255e-06	12.1950127137956
PSMD14	+0.210374387197869	3.11762987035714	-4.97666382393058	8.56791379120813e-07	0.00366278314574148	4.88123054671523
MRPL28	+0.210055870227431	2.36309244170891	-5.04996335730347	5.94747388972778e-07	0.00254254508785862	5.23184444174827
GBE1	+0.209703079197377	2.41257159893479	-4.72013123803702	2.966085949214e-06	0.0126800174328898	3.69129710112585
RAD23B	+0.20943597601471	2.38495664499568	-4.94299484972706	1.01167004126259e-06	0.00432488942639758	4.72175646245029
COPS5	+0.208217245553768	4.06706596288454	-5.61936804095126	2.9943822750904e-08	0.000128009842260114	8.1135871490475
GTF2A2	+0.207894636936573	4.19716978241394	-6.93031311389663	1.13400568307254e-11	4.84787429513513e-08	15.773649120203
PCK2	+0.207216753561114	3.15283022700529	-5.92748510790995	5.31560233807243e-09	2.27241999952597e-05	9.78772039116829
TAF12	+0.207206034287451	3.36051808733186	-4.85560947833888	1.55021026540059e-06	0.00662714888458754	4.31249415418736
PPP1R14B	+0.206961067696213	3.42905380084277	-5.46774119330927	6.81355982291336e-08	0.000291279682429546	7.31908446872713
COX5A	+0.206570718989009	4.74953266145007	-6.19076291911428	1.14198090702927e-09	4.88196837755012e-06	11.2806530606118
UBE2K	+0.206165187111052	3.00605151833575	-6.2384086347486	8.59447701716974e-10	3.67413892484007e-06	11.5569004254587
ENO1	+0.205822187247596	5.20540081618244	-5.05587210821631	5.77386473573689e-07	0.00246832717452752	5.2603120393619
UQCRFS1	+0.205340946995652	4.68538113151575	-5.77420653648577	1.26830676905768e-08	5.42201143772158e-05	8.94495880891524
PQLC1	+0.203936031681194	4.67181692321266	-4.5165032307507	7.63707837775131e-06	0.0326485100648869	2.78826069518947
TM9SF4	+0.202618342572957	3.58739552468821	-5.3462682384404	1.2986151822578e-07	0.000555157990415209	6.69670973857021
PLGRKT	+0.200825219372482	3.60607387649688	-4.97241094649456	8.75010721567508e-07	0.0037406708347011	4.86103189102913
DIAPH2	+0.200770340994724	2.78279759499696	-4.76654267608981	2.37909869053327e-06	0.0101706469020297	3.90227672579983
ACTR10	+0.200213019676821	3.64566669899914	-5.00993388416484	7.26369880049942e-07	0.0031052312372135	5.03978966263379
RAB1A	+0.200154283889008	2.86628798049723	-5.08811099423644	4.90957256880343e-07	0.00209884227316347	5.41617049244782
NEU1	+0.199096033681287	3.28637891390272	-5.07829501400706	5.15853057338185e-07	0.00220527182012074	5.36861944974358
EIF3J	+0.198648522697898	2.79075007660446	-4.88285106576277	1.35803325014569e-06	0.00580559214437284	4.43935794888349
TMEM62	+0.198254225565295	2.82658784860874	-4.81212071082803	1.91243044764883e-06	0.00817564016369874	4.1113220891926
NDUFA9	+0.197373737881549	3.68050875263473	-5.8748867761844	7.1793372694217e-09	3.06916668267778e-05	9.49631744347321
CBX3	+0.197167628882968	2.68758622324085	-4.48496313119466	8.81387109016506e-06	0.0376792989104556	2.65169985896254
TMEM208	+0.192364429502443	3.14824915394388	-5.92466590437724	5.40223477428134e-09	2.30945536600527e-05	9.77204330974575
SIRT5	+0.19145185019112	2.81719063218983	-5.56161198149477	4.10474762174525e-08	0.00017547796082961	7.80865465258568
PRMT3	+0.191438685853475	2.90385756117447	-5.47196113970116	6.66112925749034e-08	0.000284763275757712	7.3409321317644
FKBP15	+0.191306283725861	3.08608768011095	-4.45313570782944	1.0176455086652e-05	0.0435043454954372	2.51479912570537
SNRPB2	+0.191129003125939	4.14697434264917	-4.5385041876449	6.90704118273554e-06	0.0295276010561944	2.88404677477044
PRIM1	+0.190826069909886	2.79043968943521	-4.47676845461765	9.14696079261299e-06	0.0391032573884205	2.6163648536989
RBM28	+0.189793687712475	2.37674793000321	-5.2335571993236	2.33678687627467e-07	0.00099897638960742	6.13054817256644
ETFDH	+0.188532982338572	2.79863946852571	-4.85840463898598	1.52934462341888e-06	0.00653794826511571	4.32548111849312
NELFE	+0.187861712786722	2.79866263755606	-5.07403938810713	5.27021742424047e-07	0.0022530179488628	5.34803020409374
MRPS17	+0.187663610235339	3.1029477900546	-4.95166354435964	9.69390535939433e-07	0.00414414454114108	4.7627210633548
ZNF593	+0.187504392447414	3.33804928045014	-4.61372253680802	4.88367528600322e-06	0.0208777118476638	3.21479392365026
DHX29	+0.186571234638289	3.15407610473253	-4.73933241396948	2.70805996892883e-06	0.0115769563671707	3.77835149912813
SEPHS2	+0.186506642190603	3.4119588683587	-5.32672625333487	1.43895109496009e-07	0.00061515159309544	6.59776497410343
ZMPSTE24	+0.183952570248206	3.73162824726827	-4.91580455194486	1.15614644424936e-06	0.00494252604916601	4.59369407750943
EDEM2	+0.183480067224771	3.18570815157571	-4.82312002574575	1.81378679875539e-06	0.00775393856467931	4.16204561354446
ANKS1A	+0.182352609238899	3.03508345778102	-5.02401113380485	6.77159009747117e-07	0.00289485476666892	5.10717054067263
RFC4	+0.181683643148616	2.9974460666259	-4.48856042650793	8.67135084908767e-06	0.0370700248798498	2.66723022099159
SERP1	+0.181475016677534	3.28656483501582	-4.46018668491269	9.85822205323472e-06	0.0421438992775784	2.54504942583876
RTCB	+0.18125624258119	3.34851194090994	-5.03478505974957	6.41687843433112e-07	0.00274321553067655	5.15885690615413
NDUFV2	+0.178824385978782	4.27518454780438	-5.22335140367223	2.46316919386186e-07	0.00105300483037594	6.07982365949167
PSMD1	+0.177877334451349	3.38589011507646	-6.23671512551984	8.68201193864768e-10	3.71156010377188e-06	11.5470498728773
TRIP6	+0.17745955882372	2.55795088486869	-4.44530529652595	1.05413909953613e-05	0.0450644465051697	2.48125719223628
GTF2B	+0.17695715247027	3.54095444222914	-4.59976847490053	5.20995719243534e-06	0.0222725669976611	3.15305422052047
ZNF410	+0.176674231339209	3.09665711828667	-4.98159182775862	8.3613776485583e-07	0.00357448894475867	4.90465545082706
TOPBP1	+0.176342709558626	3.17547660055471	-4.66913553895038	3.77133068703928e-06	0.0161224386870929	3.46168013655498
EMC7	+0.175513144775246	4.31561352214564	-6.08869872782957	2.08661204768257e-09	8.92026650384297e-06	10.695129247773
PLIN2	+0.174562070104877	3.07799653186233	-4.68207250721817	3.54914343755265e-06	0.0151725881955376	3.51971250749895
EIF4E2	+0.173937950976303	3.68408887235617	-5.1633105583004	3.35199184730266e-07	0.00143297651472189	5.78323377283888
PEF1	+0.173660634782874	3.13524877213223	-5.29949033643449	1.65930963167107e-07	0.000709354867539383	6.46041157902501
PRKAG1	+0.172201523955824	2.9515111213183	-5.14313238107554	3.7151658896065e-07	0.00158823341780678	5.68425841467273
HSPA14	+0.171453175808044	2.90213047304515	-4.73011719608553	2.82907696523149e-06	0.0120943040263646	3.73653072164843
RAB5C	+0.17033523454935	3.67910674370538	-4.58817741361183	5.49680203327005e-06	0.0234988286922295	3.10190162078355
GNPDA1	+0.170258177535062	3.69230834428387	-5.42332549845643	8.63791219156742e-08	0.000369270746189507	7.09005494904031
ATP6V1E1	+0.170048275673627	4.61847064122472	-5.24347566943508	2.21999379990072e-07	0.000949047349457556	6.17993078638501
LARP1	+0.169924633587975	3.11029449873424	-4.47290674138753	9.3080768858115e-06	0.0397920286868442	2.59973423229522
CLPX	+0.168999453571319	2.91257585237011	-4.58062074017915	5.6919055128531e-06	0.024332896067447	3.06861775426387
TMEM50A	+0.166360791393516	2.90226553315223	-4.80492398006047	1.97974721290299e-06	0.00846341933516027	4.07819202425546
SUMO3	+0.166319785448326	4.21388707414924	-4.75953256567578	2.45996608986955e-06	0.0105163550341923	3.87028752461774
DCTPP1	+0.166272087067627	3.54535302360171	-4.61469988240772	4.86157310162161e-06	0.0207832250094324	3.21912468981259
UBE2E1	+0.165542781797785	4.24204681630971	-4.4774995577637	9.11676042571711e-06	0.0389741508199406	2.61951488439329
SLBP	+0.164113752278327	3.32185913176966	-4.68074325303272	3.57137949988707e-06	0.0152676473620172	3.51374291413608
GARS	+0.163962857514572	4.01808513068752	-4.94697863204511	9.92023655038354e-07	0.00424090112528896	4.74057396126638
UQCRC1	+0.163433203172171	3.77755995606281	-5.10589762446268	4.48774247094466e-07	0.00191850990632884	5.50254688814601
UBE2V2	+0.16276075780286	3.31364714636502	-4.67277327111558	3.70753824980989e-06	0.0158497260179373	3.4779831679716
OXSR1	+0.161229467083231	3.77201891697868	-4.85060419234949	1.58826186723508e-06	0.00678981948242995	4.2892556261866
TRIP4	+0.161172033915435	3.13649469438247	-4.98952729442673	8.03886216602657e-07	0.00343661357597636	4.94242076079147
BRD7	+0.160341754173582	3.28460181272399	-4.72824128165015	2.85434150557201e-06	0.0122023099363203	3.72802660769788
NDUFB6	+0.159291809017624	4.0665564730397	-4.8887702218679	1.31942509611127e-06	0.0056405422858757	4.46700973148449
ZNF330	+0.156420333694026	3.08948343471123	-5.34012575461041	1.34123010012171e-07	0.00057337586780203	6.66557385781175
PSMD7	+0.156265282456289	3.91167457138678	-5.36672069458735	1.16597957883691e-07	0.000498456269952779	6.80061527863676
SLC35B1	+0.154410350731771	3.83509388942473	-4.82183368912937	1.82506465395191e-06	0.00780215139564442	4.15610813960536
INTS12	+0.154156520071256	3.46719641462353	-5.39099659889073	1.02555424222574e-07	0.000438424438551502	6.92441048246712
MRPL16	+0.153836656378251	3.51517729403477	-4.75110796379402	2.56065392065111e-06	0.0109467955107835	3.83190111015726
GPBP1L1	+0.15011394454097	3.16893141938462	-5.08151717101515	5.07549238805876e-07	0.00216977299589512	5.38421913210863
CEBPG	+0.149024952642896	3.25219653081627	-4.65157551137709	4.09439807396543e-06	0.0175035517662022	3.3831477413058
CUEDC2	+0.143219799662493	3.67816465458103	-5.11514146643744	4.28258079011604e-07	0.00183080328777461	5.54754594460912
METAP1	-0.129637275419925	3.67883776584236	4.75958915563259	2.45930280857369e-06	0.0105135195066525	3.87054558721207
EIF2B4	-0.130560140065134	3.70715100840432	4.66480926308375	3.84857145159164e-06	0.0164526429555543	3.44230660631399
ZSCAN32	-0.133372988503702	2.88391724190312	4.44853630183474	1.03893169325781e-05	0.0444143298867712	2.49509068155532
RNF38	-0.140252828116751	3.79457515799424	5.28917686824765	1.7510160671858e-07	0.000748559368721927	6.40856625451932
HAUS7	-0.142314883554632	3.11355182124512	4.60358212811822	5.11876334505907e-06	0.0218827133001275	3.16991047947514
TBP	-0.142699843694019	3.17122403078729	4.97521291326968	8.62965531256411e-07	0.00368917764612116	4.87433779904861
LSM14A	-0.144008140492986	4.17067622744896	4.72525013861547	2.8950753224634e-06	0.012376447003531	3.71447326019533
COG2	-0.144134882044141	3.28750565420191	5.07431982865046	5.26278600605329e-07	0.00224984101758778	5.34938652492026
ZBTB14	-0.14633292927787	3.13138683872447	4.81367587507123	1.89817624323955e-06	0.0081147034398491	4.11848727566595
RUSC1	-0.146953623093908	3.18521079826076	4.49919110478854	8.26296645206564e-06	0.0353241815825806	2.71319312377476
WDR11	-0.147700370320184	2.88940373548904	4.51059601209167	7.84535275812506e-06	0.0335388830409846	2.76261607791285
RALGAPA1	-0.150750601883567	2.61743899953011	4.42846447160528	1.13691730599957e-05	0.0486032148314816	2.40930536134386
GTF3C2	-0.151529325403801	3.46973220686864	5.49742830091558	5.80913615571996e-08	0.000248340570657028	7.4731035764473
CLASP1	-0.15229164733806	2.93694305471968	4.78275328903019	2.20177853060953e-06	0.00941260321835574	3.97641698285525
ASB8	-0.153589386941598	3.21607062720052	4.43100970676108	1.12401933501969e-05	0.0480518265720919	2.42016343919381
COPZ1	-0.153706185989255	3.53497959804452	4.71668804924316	3.01479000391233e-06	0.0128882272667252	3.67572090504603
MAPRE2	-0.154264625001605	3.58665325827266	4.64566686299511	4.20896414815543e-06	0.0179933217333645	3.35678459797465
MCM3AP	-0.155084756737998	3.4844594201106	5.30366272230369	1.62354734392831e-07	0.000694066489529352	6.48141196614096
ZNF318	-0.155219801606439	3.07859538316067	4.8250052700541	1.79737929600355e-06	0.00768379649041516	4.17075016310555
OSBP	-0.155656490931614	3.72469461816371	4.4822689342418	8.92207875165495e-06	0.0381418866633249	2.64007598176897
ADSL	-0.156493189689689	4.45665269347185	4.66222226309095	3.89548340276979e-06	0.0166531915468408	3.43072969013327
DDHD2	-0.157652865819407	3.04013179465431	5.20516784387161	2.70493564251611e-07	0.00115635998717564	5.98967130013572
TULP4	-0.158304808668957	2.6397254876835	4.73917265975917	2.71011483334997e-06	0.0115857409125711	3.77762585704212
NUP85	-0.159098453628863	3.33826415700702	4.93584614836183	1.04786988976825e-06	0.00447964377875929	4.68802427202516
FBXO46	-0.159696265493227	2.97612964632986	4.96863173180814	8.91514311204481e-07	0.00381122368039916	4.84309613881688
LRRC47	-0.160823265125257	2.93411718067321	4.8084366148829	1.94661048128691e-06	0.00832175980750153	4.09435668587561
ILKAP	-0.161434047999814	2.77657675144121	4.61388686160088	4.8799524270727e-06	0.0208617966257358	3.21552201213236
NAT9	-0.162717848825878	3.1485782039095	4.76120201873298	2.44047091409103e-06	0.0104330131577391	3.87790178731098
DDX56	-0.16279518956359	3.49560002558782	5.60854263233497	3.17740313321399e-08	0.000135833983944898	8.05621778501359
CS	-0.163278004481723	4.47436042180974	5.38372762402701	1.06578335343159e-07	0.000455622383592006	6.8872893462288
DRG2	-0.163284929780816	2.59686990848937	4.50477637079784	8.05585669375344e-06	0.0344387873657959	2.73738221232706
VGLL4	-0.163793537394415	3.18895200697769	5.19696631148406	2.82135788205207e-07	0.00120613049457726	5.94910241633451
ZNF142	-0.16405372248547	3.12078462202434	4.88792537885489	1.32487016804023e-06	0.00566381996837198	4.46306109930113
SLC52A2	-0.164247068036909	2.91046914736121	5.29247815396993	1.72113939731595e-07	0.00073578709235257	6.4251517048603
IDH3B	-0.16464405187374	4.13780090532124	5.28704358315669	1.77058905013297e-07	0.000756926818931845	6.39785375427962
KDM1A	-0.164804220600075	3.10016153478246	5.0457169507403	6.07534500913512e-07	0.00259720999140526	5.21140460086799
FASTK	-0.164914252222931	2.83857787001744	4.63903347123644	4.34125217557138e-06	0.0185588530505677	3.32722481562982
POLR2G	-0.165382004290046	4.44678766096782	4.9921326015857	7.93562091635029e-07	0.00339247794173975	4.95483156637073
RDH11	-0.165635049480227	3.95603858511919	4.72889584291769	2.84550141481892e-06	0.0121645185483509	3.73099358690595
SMYD3	-0.166043941852702	2.26295043465809	4.5305352524614	7.16337918357039e-06	0.0306234460097634	2.84930220920235
AKR7A2	-0.16622049016752	3.89501046083954	5.34630000089067	1.29839827351388e-07	0.000555065261927182	6.69687082465394
HARS	-0.166388961535704	3.36117339018027	4.95771398763703	9.40896988604121e-07	0.00402233462628262	4.79135193152761
RYK	-0.166395796654139	2.46526392409199	4.70608474309358	3.16965373804815e-06	0.0135502697301558	3.62782002027614
TRIM68	-0.166897973409231	2.5995030470526	4.45095874070687	1.02766799447374e-05	0.0439328067637524	2.50546845867962
LMAN2L	-0.167632004899625	2.35777408918346	4.44237205745242	1.06812937802636e-05	0.0456625309106268	2.46870670425921
PSMB4	-0.167971324119951	4.56804267690097	5.73621906811091	1.56870824407231e-08	6.70622774340911e-05	8.73912852326083
THAP11	-0.168056320825975	3.93120933674584	5.98320715764429	3.85665175996227e-09	1.64871862738387e-05	10.0989317310624
ATP1A1	-0.168155473580065	3.69180173086804	4.73645884352431	2.74525179447701e-06	0.0117359514213892	3.76530250399968
TSPYL1	-0.168632581476251	3.55934890351199	4.58109499610494	5.67946786422483e-06	0.0242797251195612	3.0707051469677
TSPAN31	-0.169149200364003	3.1550651434008	5.51235844772527	5.35992676983912e-08	0.000229136869410622	7.55084579719835
TRAP1	-0.169795508066297	2.89323365660932	4.81643504874237	1.8731379054834e-06	0.00800766454594152	4.13120500751027
SHMT2	-0.169821998660002	4.0575124047137	4.57096986776734	5.95075735361858e-06	0.0254394876867194	3.02618396500747
DCTD	-0.169910320489637	3.31119209341214	5.3919941164483	1.02014993159432e-07	0.000436114095756572	6.92950812517775
POGK	-0.170540682181193	3.7899417349827	5.53624280622321	4.71061500657675e-08	0.000201378791531156	7.67560707618448
LRPPRC	-0.170963993522304	3.01167859009896	5.06310542022354	5.56799887991188e-07	0.00238031952116233	5.29520262397196
TRRAP	-0.171574782608306	3.66150347897889	4.99151201489911	7.96009627768727e-07	0.00340294115871131	4.95187476192412
DHX16	-0.172287545744959	3.71024797886785	5.73351491571053	1.5925548031606e-08	6.80817178351156e-05	8.72452253941642
NBAS	-0.172423484007852	2.47913664372606	5.07595239322806	5.21972526930644e-07	0.0022314325526285	5.35728360924389
AP1G2	-0.172936190987859	3.52524377713423	4.54670765656743	6.65235853983676e-06	0.0284388327578022	2.91987323362107
TOMM40	-0.173803870080335	3.47296361535749	4.95564877370467	9.50530667412633e-07	0.00406351860318901	4.78157567560086
MLLT10	-0.173991573727575	2.79507553757912	4.89178611793382	1.30016291122141e-06	0.00555819644547152	4.48111056175842
ARFGAP1	-0.174080452653381	2.92607111514374	4.88714876266388	1.32989462367056e-06	0.00568529951619165	4.45943189955841
SLF2	-0.174584357927926	2.93821386357015	4.59896630015079	5.22933672265923e-06	0.0223554144893682	3.14951027753238
TSSC4	-0.174974973282585	3.80182016570584	4.60444843401236	5.09826247818656e-06	0.0217950720942476	3.1737413389064
NXF1	-0.175523165921566	3.99554948012321	4.9286240302892	1.08570933633027e-06	0.00464140741281188	4.65399116414744
PHB	-0.176703988297006	3.17646715864109	4.54773924256901	6.62097710594611e-06	0.0283046771279196	2.92438266880129
MFSD10	-0.178209288311882	4.40067901160096	4.59831111595055	5.24521647203541e-06	0.0224233004179514	3.14661615261921
HIGD2A	-0.179153696713514	4.65867034035662	4.54558566599408	6.68665208486856e-06	0.0285854376628131	2.91496968746877
LONP1	-0.179361457780608	2.94448751210051	5.31242050573247	1.55089667515189e-07	0.000663008328627435	6.52554019180236
HINFP	-0.179626282974714	2.69791700043619	5.17717630572287	3.12261001350882e-07	0.00133491578077502	5.85145077690286
ARL1	-0.180507487530762	2.54192341073032	5.14564258619064	3.66799382286137e-07	0.00156806735927324	5.69655191560095
FAM3A	-0.181275486782497	3.95855757457247	4.87596257788468	1.40433606701378e-06	0.00600353668648392	4.40721665153985
B4GALT7	-0.181314572207691	3.08587568015124	5.28114220362902	1.82584566978488e-07	0.000780549023833036	6.36823980654542
CAMK2G	-0.181887534689677	3.48930600600279	4.80186903610263	2.00900742478662e-06	0.00858850674096282	4.06414244916435
PHF10	-0.182302137442538	2.46148991999302	5.45024735688535	7.48239379996722e-08	0.000319872334948598	7.22867661161409
TDP1	-0.18293999751309	2.41305697050788	4.57565656277524	5.82367271477081e-06	0.0248962008556452	3.04678044503623
ARL2BP	-0.183044345096464	3.66423878026202	5.10883397106245	4.42156300998642e-07	0.0018902181867692	5.51683298638381
AHCYL1	-0.183239674491581	3.63221331173759	5.23428985084348	2.32795989965318e-07	0.000995202857101735	6.13419303307682
HERC1	-0.18336922110657	3.59987000902516	5.52185277098599	5.09202272286081e-08	0.000217683971402299	7.60038189965031
MTMR9	-0.183473372685018	2.80160570825188	5.20521207518464	2.70432056466331e-07	0.00115609704139356	5.98989024804072
TRAPPC2	-0.183715137862244	3.56705721314216	6.28156742726581	6.63329643180364e-10	2.83573422459606e-06	11.8087264354421
STK10	-0.184076814791042	3.37735976701453	5.20092766685328	2.76453247819866e-07	0.00118183763442993	5.9686899995161
AFG3L2	-0.18445909779403	3.4281573490803	5.0618749151135	5.60251198373923e-07	0.00239507387304852	5.28926394477588
PMPCA	-0.184566028030773	3.20397010115201	5.85654618741871	7.96839946388554e-09	3.40649077081107e-05	9.39524855401355
HNRNPUL2	-0.184815001689468	3.5099013283142	5.45528378756465	7.28356582220109e-08	0.000311372438899096	7.25467805562143
NAT10	-0.184817623817946	3.37993842470813	4.65246338184253	4.07744374777068e-06	0.0174310720217197	3.38711191619952
NDUFV1	-0.185383085778266	3.7811361373614	5.21449958389998	2.57812506965017e-07	0.00110214846727545	6.03590148729705
PHB2	-0.185964370790054	3.76640384128743	5.22347914736869	2.46154712703737e-07	0.00105231139680848	6.08045801114836
PEX11B	-0.186021030124102	3.86935699876332	6.16876640811337	1.30131474923644e-09	5.5631205529858e-06	11.1537428628958
CXXC1	-0.186288926232111	4.27128566334167	5.3051370667196	1.61109004253398e-07	0.000688740993183275	6.48883619324745
HNRNPUL1	-0.186617464900941	4.32614995362167	5.00119916087319	7.58622563953393e-07	0.00324311146090076	4.99806786307058
SAMM50	-0.186755270670333	3.74161558569259	5.20483305652259	2.70959556947584e-07	0.00115835210595092	5.98801413562252
R3HCC1	-0.187221332781919	3.13993829561752	5.93821822257708	4.99801020216434e-09	2.13664936142526e-05	9.84746560492839
PRR14	-0.187457994115676	4.24422971530537	4.72723880161499	2.8679316046856e-06	0.0122604076100309	3.72348332691078
NIPSNAP1	-0.18751350694477	2.46805702869561	5.02846462620858	6.62272817472705e-07	0.00283121629469581	5.12852324904455
LAPTM5	-0.187864685410697	4.92065060353654	5.06308199754141	5.56865391441235e-07	0.00238059954841128	5.29508956881376
GCN1	-0.188548827020248	3.59611211180914	5.15796446748546	3.44471930162971e-07	0.0014726175014467	5.75697645451667
MRPS27	-0.189109454677616	3.29092548173038	5.80980182782864	1.03814255822025e-08	4.43805943639158e-05	9.13892359655776
ECHS1	-0.189176052984089	3.39125385241843	4.95536031873789	9.51883788381315e-07	0.00406930319533012	4.78021049238255
ELP3	-0.189456930165207	3.45600680346647	5.8384422363771	8.82993318590599e-09	3.77479643697481e-05	9.29575845550506
SMARCC1	-0.189604066010203	3.56939928649091	4.53091004013196	7.15112158634646e-06	0.0305710447816311	2.85093501078155
ALDH6A1	-0.189660435155397	2.29826245957719	4.45343165540639	1.01629025124201e-05	0.0434464082405959	2.51606791088306
TOMM22	-0.189672482601988	3.78624410986151	4.71348702466069	3.06075793672179e-06	0.0130847401794856	3.66124963346841
DCAF7	-0.190763067332238	3.90674942987757	5.15283159933908	3.53608156519019e-07	0.0015116748691188	5.73178969067899
C2orf42	-0.191292721198116	2.86629745999993	5.34359131149866	1.3170230254868e-07	0.000563027343395607	6.6831365767872
SFSWAP	-0.191326823441503	2.924059398482	4.53585187162021	6.99136598828755e-06	0.0298880895999293	2.8724763674046
BRPF1	-0.19274823605056	2.64849900757337	5.81186102220436	1.02615326675115e-08	4.38680521536118e-05	9.15017689921355
AKAP11	-0.192998263402946	2.95241640437446	5.10616757213609	4.48161861552939e-07	0.00191589195813882	5.50385994174086
SEC16A	-0.1931144365779	3.54705992180069	5.84005406785191	8.74968640634153e-09	3.740490938711e-05	9.3046051830678
ZNF263	-0.193288036302018	2.98632225773924	5.4115096138257	9.19813164046546e-08	0.000393220127629899	7.02940996478008
ZNHIT6	-0.193666498061175	2.88053175156418	4.98256107744061	8.32132535453953e-07	0.00355736658906565	4.9092652086088
GON4L	-0.194828136330469	3.05548804567052	5.30213867493382	1.63652274740732e-07	0.000699613474516628	6.47373941913006
C7orf26	-0.195360055222629	3.56032805295084	5.72131019769633	1.70464673853488e-08	7.28736480723661e-05	8.65867734154611
KIAA0586	-0.195582024346859	2.43966025820361	5.93860009080211	4.98705868887654e-09	2.13196758949472e-05	9.84959300971609
DAP3	-0.195784979865257	3.9473588852659	6.32563958633466	5.08391221677628e-10	2.17337247267186e-06	12.0674405485431
GOLGA3	-0.195907837548167	3.58856948885974	6.26572970392184	7.29598032745888e-10	3.11903158998867e-06	11.7161396878816
ZHX2	-0.195908699669651	2.78194403305861	5.70745246276604	1.84124384289196e-08	7.87131742836315e-05	8.58406565044664
CIAO1	-0.195949250574422	3.07775602565583	5.21876296254587	2.52212378435834e-07	0.00107820791781319	6.05704765300723
PPP6R3	-0.196736316972168	3.43856868412621	5.19711510260507	2.81920318752378e-07	0.00120520936266642	5.94983789355362
PUS1	-0.196750682134313	3.38951776125355	4.93411312659254	1.05683208154746e-06	0.00451795714861539	4.67985350466473
CALM1	-0.19683586367375	4.73290278875673	5.29756332283243	1.67608309804836e-07	0.000716525524415674	6.45071761924713
PANK4	-0.197013103701731	2.60314443540042	6.93694466296991	1.0859863299892e-11	4.64259156070382e-08	15.8158903285621
GNL1	-0.197206185597224	2.9926574110095	5.49293232933782	5.95143019756891e-08	0.000254423640946071	7.4497299088579
HSPBAP1	-0.19768563182728	3.06180683915919	4.75151869451542	2.55565437230107e-06	0.0109254224415871	3.83377113423708
P3H1	-0.198153424934761	2.42811404364328	6.19710403836552	1.0997035464352e-09	4.7012326610105e-06	11.3173118410247
SAE1	-0.198304084546542	4.45083041721198	6.02760725965334	2.98128549891279e-09	1.27449955078522e-05	10.3487465773185
ANXA6	-0.19832386561766	2.85023897785109	5.247255268268	2.17699298079447e-07	0.000930664499289634	6.19877119471192
PHKG2	-0.19887487338139	2.51059913255515	5.36736464032706	1.16202460747997e-07	0.000496765519697688	6.80389256847425
SLC11A2	-0.199059913683941	2.395167246329	4.51734076467234	7.6079814580386e-06	0.032524120733115	2.79189915463339
AKAP8	-0.199509298781762	2.9818961857537	6.25761315638659	7.66026018379264e-10	3.27476122857135e-06	11.6687695489872
TRPV2	-0.199633045280691	3.57054090456833	6.25768656594522	7.65688709979861e-10	3.27331923516391e-06	11.6691977452371
EXOC3	-0.200920009236685	2.99430510006625	4.82977627048065	1.75649305416128e-06	0.00750900780653949	4.19279282818502
NCK2	-0.201025318128691	3.76372041835333	5.16277155455408	3.36123018909942e-07	0.00143692590584	5.78058533384604
REV1	-0.201582745030562	2.47620342239172	5.12374252079489	4.09985376154103e-07	0.00175268748305879	5.58948258310988
NISCH	-0.201946722164741	3.56596806156902	7.36744067082888	6.09878383571935e-13	2.60723008977002e-09	18.6302508377661
ADD1	-0.202416529165543	4.99026778178254	5.77536857306031	1.26006300469316e-08	5.38676934506324e-05	8.95127421018062
CDC16	-0.202451995602491	3.73373785922694	5.04084600933039	6.22529521933353e-07	0.00266131370626508	5.18797795919146
ADAT1	-0.202476969602059	2.82676664274288	5.00934089357469	7.28516905563185e-07	0.00311440977128262	5.03695510708763
DHX30	-0.203431941175037	3.17046763729418	5.27439274757982	1.89109293013101e-07	0.000808442227631007	6.33440685328628
CWC25	-0.203717659934146	2.96385338300693	4.82699122987942	1.78024994142845e-06	0.00761056849960664	4.17992312649647
POLE3	-0.203883788102657	4.19321476754923	6.32016495322603	5.25515557950879e-10	2.24657901024001e-06	12.0352176208386
NELFCD	-0.203891993133907	3.5704938984444	6.89139957523893	1.46078490794755e-11	6.24485548147579e-08	15.5264681917577
PUM2	-0.204438838599132	3.77824787031433	5.54317298015545	4.53698275809929e-08	0.000193956012908745	7.71189788509585
NAGPA	-0.204567940228106	2.94803402998341	6.20122598887085	1.07304641883839e-09	4.58727344053414e-06	11.3411589205478
DDX46	-0.204908963026551	2.83198213457308	6.31693763291933	5.35873496033371e-10	2.29085919554266e-06	12.0162334208216
VPS52	-0.204920760285601	2.99374582142847	6.8632206678722	1.75350955910245e-11	7.49625336516299e-08	15.3482094172124
TMED3	-0.205557580907777	4.07784261527167	4.97376836660129	8.69155265937238e-07	0.00371563876188169	4.86747711471111
FBXW4	-0.206838375773157	2.98661174482066	6.07388453784625	2.27582054757389e-09	9.72913284087836e-06	10.6108523667343
ZSWIM1	-0.206869304296433	3.13605014015316	5.42062325990274	8.7630341463626e-08	0.000374619709757001	7.07617519774501
PRPF3	-0.206930028210618	3.5417627813995	5.52036332064368	5.13317308885149e-08	0.000219443149548401	7.59260571026851
KIFAP3	-0.207444633497267	2.74296846343056	5.05572453427944	5.77814044865391e-07	0.00247015504179955	5.25960067669734
PIK3CD	-0.207912424649779	3.98095256577044	4.93892745291829	1.0321159612777e-06	0.00441229573446215	4.70255836256479
ARFGAP2	-0.208048498693613	3.06005085083567	5.59484841871101	3.42456535046796e-08	0.000146400168732505	7.98378707433031
DDX24	-0.208229716277435	3.77105955785067	5.28329825175422	1.80546680129303e-07	0.00077183705755277	6.37905568155962
SETD1B	-0.208753524735498	2.31409859395134	5.68250243607006	2.11452459390153e-08	9.03959263892904e-05	8.45013866903624
ZNF276	-0.209331067834252	2.26040635714475	4.44178641811803	1.07094383162795e-05	0.0457828488020949	2.46620184731278
KRIT1	-0.209485554147509	2.37628243249556	4.9291923772943	1.08268437786917e-06	0.00462847571539068	4.65666775238015
IPCEF1	-0.209645959756316	2.85138945104016	5.08111485851667	5.08578933324915e-07	0.00217417493996401	5.38227089122145
QRICH1	-0.209907948812968	3.82918901457647	7.17305599157179	2.27710811024457e-12	9.73463717129554e-09	17.3419556025409
IRF3	-0.210120479479232	3.38007092888954	4.69840142462841	3.28662090509067e-06	0.0140503043692626	3.59317262400777
HNRNPA0	-0.210521473411506	3.57469509459051	5.16963302557522	3.24544514107389e-07	0.00138742779780909	5.81431852737884
PCBP2	-0.210648869722985	5.03041449689924	5.47323033923753	6.61593545600749e-08	0.00028283124074432	7.34750604642118
FBXO21	-0.211137566696368	3.32415082136451	6.00175743904005	3.46402839791698e-09	1.48087214010951e-05	10.2031060308421
IMP3	-0.211143122697358	4.30180998073326	5.69885891283267	1.93124342156716e-08	8.25606562719963e-05	8.53787801546385
MAGEH1	-0.211878213907811	2.45917421162985	4.84067488763522	1.66642887574522e-06	0.00712398344381082	4.24322118973734
ARHGAP32	-0.212048028806239	2.43339854095238	4.48445107765256	8.83433956248022e-06	0.0377668016296029	2.64949014778229
OSGEP	-0.212072247860609	3.05077441811877	5.80266210079813	1.08077882181138e-08	4.62032946324367e-05	9.09993309392522
GIPC1	-0.21258858354253	2.99546682318317	5.05806618137466	5.71065464800808e-07	0.00244130486202345	5.27089054762606
ITGAL	-0.213221465312923	3.80519904307937	4.86853795196552	1.45594643459416e-06	0.00622417100789005	4.37262050551728
AGO1	-0.213421207668211	2.55503233964806	6.70925654411401	4.70593931084808e-11	2.01178905538755e-07	14.3851999954981
LRP5L	-0.213834078809503	2.72397578811437	4.84788494212372	1.60931013245725e-06	0.00687980081625474	4.27663994891763
ASXL2	-0.214090235949937	3.62817504478711	4.47096961586808	9.3899168365767e-06	0.0401418944763654	2.59139696277068
CLEC16A	-0.214841504576512	3.25496547856935	6.46101079041571	2.22421993745259e-10	9.5085402326098e-07	12.87190310749
RNF167	-0.214939851919177	3.63845770847907	4.65292825020458	4.06859378256206e-06	0.0173932384204528	3.389187745811
TAF4	-0.215205605704935	3.14203282086073	5.32963137073193	1.41719507146233e-07	0.000605850893050147	6.61245338551689
DNAJB6	-0.215314183040407	4.14008701579414	4.83461120931818	1.71597377498314e-06	0.00733578788805294	4.21515137271413
SPECC1L	-0.215394611287488	3.55192490965424	7.20309358127018	1.86110107815843e-12	7.95620710912731e-09	17.5391605229975
NUP188	-0.215859369342974	2.49099235509897	6.12858146496634	1.650353163252e-09	7.05525977290231e-06	10.9229143317349
DDX28	-0.215931247432341	2.75502385130967	4.51789293899641	7.5888564296935e-06	0.0324423612369397	2.79429828321057
OVGP1	-0.216693030127813	2.31186962353778	4.99662239406275	7.76069999906056e-07	0.00331769924959839	4.97623335245874
NAP1L1	-0.216709834798011	3.78432193969279	5.37552743049459	1.11300497876603e-07	0.000475809628422476	6.84546697372312
ASTE1	-0.21678091563991	2.85096133807534	6.04428990556623	2.70530424639688e-09	1.15651756533467e-05	10.4430307623929
PIGO	-0.217145697646439	1.94824886463248	4.49033286379148	8.60194376027884e-06	0.0367733095751921	2.67488651181412
RNF220	-0.217246931093332	3.23078007486889	6.43824836716157	2.55848905281857e-10	1.09375407007994e-06	12.7356035110649
NIF3L1	-0.217958729552069	3.55200800799167	5.13303583339043	3.91089978836056e-07	0.00167190965952414	5.63486670930865
RAD9A	-0.218387525009488	2.28117789421914	4.72770552581753	2.86159674200088e-06	0.0122333260720538	3.72559842941112
ANGEL1	-0.218429158978515	2.37026599523376	6.12219029571068	1.71371173778969e-09	7.32611767905092e-06	10.8863242659781
HSD17B8	-0.219317753180067	3.0478251214913	4.50083520143505	8.20147684942383e-06	0.0350613135312869	2.72031059816463
POLR1E	-0.219588107463822	2.16940882042203	4.74326161289216	2.65798931005124e-06	0.011362904300469	3.79620598119439
AHCTF1	-0.219617737290016	2.71217986107928	5.32602960256392	1.444216165406e-07	0.000617402410711065	6.59424375224314
DEXI	-0.220052070627281	2.94230417521911	5.23851318869993	2.27770345587503e-07	0.000973718227386575	6.15521270680156
HDAC1	-0.220693444940709	4.64740632948482	5.98116614688447	3.90241521305284e-09	1.66828250358009e-05	10.0874872237597
CSNK2A2	-0.220767375786826	2.81484324513648	6.68824753271324	5.37694567446196e-11	2.29864427583249e-07	14.2552373564981
STK38	-0.220935525763139	4.3305550621091	4.95183191908396	9.68586455976233e-07	0.00414070709929839	4.76351738341972
TMEM109	-0.221108700027907	3.48233543066611	6.62560329975549	7.98490116036261e-11	3.41354524605502e-07	13.8697870288396
CNOT1	-0.221491910002302	4.160625821763	6.2525419753387	7.89682652870645e-10	3.37589334102201e-06	11.6392000633614
USP7	-0.221721929737864	3.06129630218424	4.68797495264768	3.45200345159244e-06	0.0147573147555577	3.54623895756993
HARS2	-0.222304382417716	3.45747120272283	6.29990624636081	5.93932073323739e-10	2.53905961345898e-06	11.9161886055947
TRIM44	-0.222404870701244	3.53902281141415	5.35881593611605	1.21560569774088e-07	0.000519671435784227	6.76041385337336
SERTAD2	-0.22303002234887	4.10692156649912	5.53191689195593	4.82225463576995e-08	0.000206151385679165	7.652974495107
PBX3	-0.223200296878181	2.97913870960096	6.70320339302864	4.89035803190759e-11	2.09062805864049e-07	14.3477192563566
LEPROTL1	-0.223214188683802	3.9572797931691	4.88135912779505	1.36793509710086e-06	0.00584792254010616	4.43239310966363
ANAPC5	-0.223383537850735	4.21268986405859	8.79583971798354	1.66359272990802e-17	7.11185892035678e-14	28.9399520897337
RNF44	-0.223837022691155	3.64997031289898	6.42137608075895	2.8375340333303e-10	1.2130457992487e-06	12.634841913616
RASA3	-0.224081969849421	2.8013299981838	6.00439071463432	3.41155641932795e-09	1.4584403692627e-05	10.2179169582509
SIK3	-0.22428354225731	3.46627876929142	5.72457407037348	1.67393952349378e-08	7.15609146293591e-05	8.67627388599154
CCSER2	-0.224324163946703	2.83281937915848	6.15167099217575	1.43996377736018e-09	6.15584514821477e-06	11.0553827407971
TSEN2	-0.225091667965104	2.66587591718191	6.07325877558411	2.2841712128181e-09	9.76483193479737e-06	10.6072964180188
RBM10	-0.225226832559005	2.62915810842368	6.42230798513011	2.82137282250228e-10	1.20613688161973e-06	12.6404012976819
SARAF	-0.225531250677933	5.22823193677726	4.75649172248804	2.49586160673632e-06	0.0106698083687978	3.85642478101461
MAT2A	-0.226080359286665	4.60780069757334	5.7375711275424	1.55691586671588e-08	6.65581533021039e-05	8.74643372508579
RAB40C	-0.226387670039175	3.80581195345639	5.09008840530928	4.86084587712876e-07	0.00207801161247255	5.4257597084044
UROS	-0.226780468218453	3.7738999398633	5.19238335709656	2.8885116848715e-07	0.00123483874528257	5.92645816901965
ZNF529	-0.227463808137276	2.79561767897982	5.42949723165111	8.35861127402405e-08	0.000357330631964528	7.12177876960189
AIP	-0.228714274390671	3.9722141423629	7.15967176533482	2.49074047401578e-12	1.06479155264175e-08	17.2543059179281
CDK5RAP1	-0.228818343620059	3.13062788779284	7.84998917691926	2.05588018955185e-14	8.78888781033415e-11	21.9501506905311
MAP4K2	-0.229146662797347	4.24551246521906	5.02559270764624	6.71835815096457e-07	0.00287209810953735	5.11475156996946
SPIDR	-0.229252566655212	2.82685430813875	5.97716786724396	3.99360547299369e-09	1.7072663397048e-05	10.0650777522516
SECISBP2	-0.230241595102914	3.40075209484374	7.13470780835904	2.94314666978932e-12	1.25819520133493e-08	17.0911889994257
PRPF8	-0.230335796475941	4.32563851606858	6.28792552785754	6.38415412488514e-10	2.7292258883884e-06	11.845952888479
MYO9B	-0.230444663688904	3.50276901604908	5.15142710748796	3.56148660046055e-07	0.00152253552169689	5.72490188963473
INPP5D	-0.230708870012929	3.73708512572606	6.30444908938964	5.77870232848693e-10	2.47039524542816e-06	11.9428509544738
REXO4	-0.230886219402219	3.07961562001906	5.91207109974189	5.80638226297582e-09	2.48222841742216e-05	9.70208640294996
WDR82	-0.23096768533806	3.99670110842857	5.07348288984606	5.28499417108469e-07	0.0022593350081387	5.34533896227586
LHPP	-0.231254912946477	3.63915767041506	4.78698147989517	2.15766339384294e-06	0.00922401100867855	3.99579307567395
ANKRD46	-0.231309168037795	2.59910460514359	5.09479983791728	4.74662538955714e-07	0.00202918235403568	5.44862093851808
RAB5B	-0.232196642467573	4.37597142896112	5.50003967876162	5.72801134300053e-08	0.000244872484913273	7.48668750827745
ZMYM1	-0.232951767697879	2.26133030085794	4.87906200891096	1.38331709008427e-06	0.00591368056011026	4.42167325804338
CHD8	-0.232969519442935	4.2295242111047	4.63626757415819	4.39758371451104e-06	0.0187996703795347	3.31491096807284
BRD9	-0.233608440307159	3.82367946187997	6.50817892369351	1.6619415509778e-10	7.10480013043009e-07	13.1556631210864
EDF1	-0.233783340328868	4.76254000175553	7.79961768209587	2.95181300870587e-14	1.26190006122176e-10	21.595613190315
GMEB2	-0.233999488379801	3.24689812683006	6.2485647907892	8.08734388090618e-10	3.45733950908739e-06	11.6160241664389
TFB1M	-0.234040063550872	3.02854023859221	7.08013114018733	4.2322322666335e-12	1.80927929398582e-08	16.7362400043757
METTL3	-0.234071697462217	3.36370540539852	6.38183125628367	3.613523732369e-10	1.54478139558775e-06	12.3995762626446
PBX2	-0.234154826247526	3.52984179809731	5.27199100877188	1.91485129988779e-07	0.000818598930702029	6.32237713825925
IMPDH2	-0.234227093318542	3.94281557050365	6.0103258878671	3.29611799440369e-09	1.40909044260758e-05	10.2513204801652
ANKRD12	-0.234236606077571	3.1112811530426	5.66922505429699	2.27565354556586e-08	9.72841890729404e-05	8.37908174777433
SNAPC4	-0.234361079788198	3.19084782498336	6.78895889971112	2.82935933052219e-11	1.20955111379824e-07	14.8814002689142
ADAM19	-0.234611446816237	4.14995870986382	5.34348660758449	1.31774813931695e-07	0.000563337329557996	6.68260580821788
NCOA3	-0.234775913900179	3.74958260771059	5.56085019377272	4.1217839529379e-08	0.000176206263988095	7.80465154090964
ZNF428	-0.235329935668687	4.25255825562407	5.38868848274889	1.03816579428298e-07	0.000443815877055972	6.91261851496566
PITPNM1	-0.236174696514635	3.88179110766677	6.32058228172588	5.2419054755069e-10	2.2409145907792e-06	12.037673104765
PPARD	-0.236375866774433	2.04515115826324	5.20765194651992	2.67060085678881e-07	0.00114168186627722	6.00197039146108
ZNF407	-0.236407022313778	2.52140901390744	4.91036627565085	1.18734106120821e-06	0.0050758830366651	4.56815843792313
RPAP2	-0.236426114928158	2.42906765540096	4.54981559907048	6.55824313698987e-06	0.0280364894106317	2.9334620577446
CALCOCO1	-0.236724189942506	2.51844936602947	5.51043676794649	5.41579409473555e-08	0.000231525197549945	7.54082886178551
RPUSD2	-0.236786477695545	3.16171448800774	5.8461415616174	8.45297652652217e-09	3.61364746508823e-05	9.33803664807673
COX4I1	-0.2374342982802	5.6278654346519	5.67184188241046	2.24297924944222e-08	9.5887362913655e-05	8.39307455280407
CACTIN	-0.237651991765321	2.05692524896386	5.16640948273444	3.29935226108451e-07	0.00141047309161363	5.79846547596545
UBXN1	-0.237715647872347	4.36762365558903	8.3677731514553	4.50104978859342e-16	1.92419878462369e-12	25.69959277908
PRMT2	-0.237778352600613	3.76756873243928	6.71570303201229	4.51703745601066e-11	1.93103351244456e-07	14.4251479976545
AP2A2	-0.238441598067876	2.24190155498567	6.38804965326852	3.47901822382681e-10	1.48728029068596e-06	12.4364882364254
RBM26	-0.239433442395798	2.73490088195882	4.43110646482718	1.12353178768382e-05	0.0480309839234835	2.42057632797562
MRFAP1L1	-0.239838922345984	4.04859261271772	5.27705572451166	1.86508432733677e-07	0.000797323549936468	6.34775085403432
NSUN5	-0.239971152339753	3.43604513091558	6.10338540863985	1.9142320268199e-09	8.18334191465508e-06	10.7788585938155
RPL29	-0.240008412908564	5.25132446647112	5.29100859595848	1.73437738049629e-07	0.000741446330162165	6.41776758023711
GNPTAB	-0.240127642640923	3.07681638620768	6.55949828850881	1.20797599250523e-10	5.16409736795988e-07	13.4664152578601
ITK	-0.24049913257462	4.29907908876887	5.378610526959	1.09501725204029e-07	0.000468119875247223	6.86118453132537
ARHGEF6	-0.240808933183685	4.48262078102105	7.11925226158367	3.26276495150192e-12	1.39483201676707e-08	16.9904396479619
TUG1	-0.241202654623822	4.68961717296317	7.18797502803585	2.06017615839473e-12	8.80725307713747e-09	17.4398172594814
CIB1	-0.241931369521794	4.86876730505561	5.37903541709555	1.09256053618987e-07	0.000467069629221169	6.86335125011741
PI4KAP1	-0.242286512731349	3.30244196963934	5.96788031204699	4.2135296663075e-09	1.80128393234646e-05	10.0130740752765
KLHDC3	-0.242318874310505	3.99422574787985	7.31289932718482	8.85126880159002e-13	3.78391741267973e-09	18.2658924008023
SMYD2	-0.243263206645361	2.67711767692649	6.02906229609471	2.95615975695525e-09	1.26375829609837e-05	10.3569607819474
OXA1L	-0.243467816045219	3.95618793285907	7.48830585982169	2.65084319596191e-13	1.13323546627372e-09	19.4456287917055
OFD1	-0.243630828752206	2.67216738616258	5.42315905491494	8.64556865608081e-08	0.000369598060047455	7.0891998497984
RAB22A	-0.243657033392759	3.26237745419252	6.46334162657178	2.19250887129613e-10	9.37297542479094e-07	12.8858834169288
PARP16	-0.243828740645434	2.18602585442314	6.25443234393556	7.80781879787672e-10	3.3378425360923e-06	11.6502201475769
STK39	-0.243848023815594	3.38467571173263	5.7594809164698	1.37743588218882e-08	5.88853839635721e-05	8.86502639319685
TOP2B	-0.244059638785546	4.09392149110866	6.35005581890415	4.38436033997093e-10	1.87431404533757e-06	12.2114460310372
ZNF544	-0.244318728067669	3.14851599053818	7.03205717352485	5.81734066538801e-12	2.48691313445337e-08	16.4254757080051
POMT1	-0.245258864990004	2.59709924438073	7.3410735454513	7.30405051763807e-13	3.12248159629027e-09	18.4538280970245
BTAF1	-0.2455008966371	3.66120928727674	5.1663444244256	3.30044909994419e-07	0.00141094199022614	5.79814561858919
PON2	-0.245635900335512	2.17080472840382	6.11460004222169	1.79204869202625e-09	7.66100815841221e-06	10.8429127980713
TARDBP	-0.245645051430439	2.80440527057739	5.77840421500563	1.23877295455785e-08	5.29575438073482e-05	8.96777755764858
GNG7	-0.246038198491654	2.91100474910411	5.38491963934131	1.05908293659429e-07	0.00045275795539406	6.89337361899456
CUTA	-0.246311461364717	4.72030601054817	7.04152576626124	5.46479007206693e-12	2.33619775580861e-08	16.4865429275314
CCS	-0.246588001150583	3.00949254986065	6.58217109938046	1.04848002760287e-10	4.48225211800226e-07	13.604373229295
LYRM4	-0.247901149662979	2.2947303050278	4.78892727847923	2.13764889517419e-06	0.00913844902686968	4.00471519329968
XRCC1	-0.248092537177061	2.61903764510738	6.88719010788857	1.50124774062165e-11	6.41783409115756e-08	15.4997999734678
CYLD	-0.248125379451609	3.47708808546503	5.05343419171926	5.84489299143002e-07	0.00249869175383634	5.24856278522262
FAM53B	-0.248222504888948	3.47034106102618	5.69397207712976	1.98431802781826e-08	8.48295956892308e-05	8.51164049836809
NOSIP	-0.248338401703798	4.87545765392716	5.26719717460741	1.96314058368907e-07	0.000839242599527075	6.29838086848919
ERMP1	-0.249176933295531	2.34605829084946	5.32146547424121	1.47917544789757e-07	0.000632347503976212	6.57118467446198
ST3GAL1	-0.249318155055122	4.09242400074209	4.62822827934452	4.56533026341435e-06	0.0195167868760963	3.27915847937139
MTA1	-0.249812528930669	3.11611617700922	6.44801428492716	2.4094461116277e-10	1.03003821272084e-06	12.7940301599496
WWP1	-0.249984927943262	3.23675343712256	6.93240459930947	1.11864028306683e-11	4.78218721011068e-08	15.7869676450377
MOAP1	-0.250064231143933	3.29230096857283	6.56157571251758	1.19242394365715e-10	5.09761235913432e-07	13.4790388048385
FBXO31	-0.25029002211297	2.9682741232333	5.90722725184998	5.96954009792597e-09	2.55197839186335e-05	9.6752166615783
CPSF4	-0.25056086757675	3.76357113344422	8.21530496649379	1.41395910603811e-15	6.04467517831293e-12	24.5758601579608
DNAJA3	-0.250964383276453	3.47210552297768	7.96664449751856	8.83457736899239e-15	3.77678182524425e-11	22.7782578102077
TRIM52	-0.251234940997248	2.49773954377142	5.01535535812805	7.07021809717604e-07	0.00302251823654276	5.06571910360405
ZNF337	-0.251527443296937	2.88432446550379	5.82468471807288	9.54469720127284e-09	4.08035805354414e-05	9.22033686146261
LDHB	-0.252795225130009	4.44071656168078	4.47164983922356	9.36110045606892e-06	0.0400187044496947	2.59432421888809
TTC17	-0.253447627673065	2.99745904554187	6.40864456709865	3.06761570246171e-10	1.31140571280238e-06	12.5589604907483
ANKRA2	-0.253887978055539	3.28067161432637	5.64460052751573	2.60669652159817e-08	0.000111436276298322	8.24769113549534
DARS	-0.253911501031625	4.67641671982702	6.52636795221234	1.48459880286233e-10	6.34665988223645e-07	13.2655621119545
ARHGEF3	-0.253948501201969	4.10534244734059	4.77232391049087	2.31433860373595e-06	0.00989379753097121	3.92869090869905
RBM25	-0.254293502786593	3.66437139670081	5.26903358442259	1.94450420261737e-07	0.000831275546618927	6.30757095888399
APEX1	-0.254754046849527	4.35221089974386	6.71277740134044	4.60182716603308e-11	1.96728111347914e-07	14.4070142079882
ZNF671	-0.254892878033534	3.24182769696699	7.78040327216888	3.38691785069433e-14	1.44790738117182e-10	21.4608585290276
WDR59	-0.255031561530444	3.39183729350366	8.36606847339335	4.55942611406686e-16	1.94915466376358e-12	25.6869394223597
DPH5	-0.2557095822551	3.14730905209917	6.10821407077019	1.86065737480031e-09	7.95431027727131e-06	10.8064256412679
RPA2	-0.256116706668175	4.27074315744827	6.33601223962888	4.77430498932789e-10	2.04101538293767e-06	12.1285589904315
ZNF212	-0.256809671799583	2.70536529674812	6.57623270994801	1.08813890406613e-10	4.65179381488269e-07	13.5682002025243
ITPR1	-0.257109279680152	2.97082894749525	6.25619895100338	7.7255256659112e-10	3.30266222217704e-06	11.6605213761907
PHKA2	-0.257307990553575	3.27997389859852	6.29401664389087	6.15407013650885e-10	2.63086498335753e-06	11.881646889474
DDX5	-0.258613335473159	5.09275548726031	5.56295229806857	4.07493932407944e-08	0.000174203656104396	7.81569906445843
RBM17	-0.258682878273513	3.39643599071448	4.81099856054528	1.92277974855727e-06	0.00821988342508234	4.10615327539281
INTS1	-0.259242997156163	2.44165250046823	4.99070607842475	7.99199049228072e-07	0.00341657593545001	4.94803535536678
MMS19	-0.259816738443903	3.73878555952843	8.87099530449982	9.20710780925588e-18	3.93603858845689e-14	29.5216093615822
ATF7IP2	-0.260185814932508	2.60057843076305	6.61475059459018	8.54844691515015e-11	3.65446105622669e-07	13.8033259633968
DHX38	-0.260785739409755	2.68365864823972	7.08365338460558	4.13444810545521e-12	1.7674765650821e-08	16.7590786395677
KRT10	-0.260844361429953	3.33173872817342	5.70650181705045	1.85099540266394e-08	7.91300534638834e-05	8.57895317451071
MAN1B1	-0.260907487308469	3.28738039394897	6.96583049206402	8.99094961663737e-12	3.84363096111248e-08	16.0002829493393
EIF4A2	-0.261053090440361	5.18921925723364	5.70261877281144	1.89135174622579e-08	8.08552871511527e-05	8.55807844503319
RNASEH1	-0.261313511815139	3.25138323213085	5.89384771518951	6.44379169031064e-09	2.7547209476078e-05	9.60109907846859
MORC2	-0.26133023617687	2.49973588719303	6.23817958825667	8.606265419353e-10	3.67917846677341e-06	11.5555680055051
ZNF133	-0.26145493152509	2.24341603916739	6.77236957853519	3.14668526368461e-11	1.34520795022517e-07	14.7777095623986
POP5	-0.262528260606909	2.90357806453189	6.43552358521034	2.60165989358499e-10	1.11220960450759e-06	12.7193155880244
APRT	-0.263438724845806	3.9225923681508	5.9914882556832	3.6762875239847e-09	1.57161291650346e-05	10.1454014359276
HCLS1	-0.263438973496717	5.06613178359611	4.9380332521828	1.03666408766151e-06	0.00443173897475295	4.69833968298368
CLDN15	-0.263449989985919	3.26936199125919	6.80577272362381	2.53982975742022e-11	1.08577722129714e-07	14.9867142604634
KAT8	-0.263472535439045	3.30880120126579	5.62048006557952	2.97617317172849e-08	0.000127231403091393	8.11948594269661
ZNF224	-0.263509843694575	2.05897404987212	5.53224726417119	4.81363874811942e-08	0.000205783056482105	7.65470239623784
FAM50A	-0.263713397655407	4.05347669395661	7.22261669095321	1.63180457220808e-12	6.97596454618956e-09	17.6677030471855
RRP8	-0.264275742858504	3.02460498002304	6.53748660883475	1.38546944685618e-10	5.92288188531015e-07	13.3328715915961
BTG1	-0.264285207542414	5.34411277990657	5.98672160531262	3.7790753746889e-09	1.6155547226795e-05	10.1186462708244
STK25	-0.264303429063359	3.44156945072204	9.21094682706959	6.05477925916206e-19	2.58841813329178e-15	32.1989921347211
ZNF696	-0.264426421110321	2.00607412198646	4.69378499438927	3.35888359029761e-06	0.0143592273485223	3.57238034421689
IL10RA	-0.264979927270823	3.76639225504395	7.26657094783427	1.21243434555767e-12	5.18315682725905e-09	17.9581619580709
GPD1L	-0.265183621529312	3.28817336585767	7.65366896923913	8.33292311868566e-14	3.56232463323812e-10	20.5787905196903
CRYL1	-0.265836781124665	2.33823686036426	5.87885984809573	7.01872814944827e-09	3.00050628388914e-05	9.51824861061761
ZNF446	-0.265880046125277	2.04358056339408	5.59934691129465	3.34137972298513e-08	0.000142843983157614	8.00756277311337
FAM171A1	-0.266719022115422	2.46060498523397	5.71393638041507	1.77605420799711e-08	7.59263173918764e-05	8.61895575227213
TRMO	-0.266830563023188	3.2840696966928	5.33859615034137	1.35205120941561e-07	0.000578001892025172	6.65782542126909
FAAP100	-0.267240061150711	3.79377010535647	6.87261142196499	1.65007229744142e-11	7.05405907156207e-08	15.4075462929587
STX16	-0.267607964193799	4.30942230642199	4.79770245654422	2.0495870263279e-06	0.00876198453755176	4.04499378666733
POLG	-0.267623049724169	2.8531054534077	8.27580087479745	8.99539038240309e-16	3.84552938847732e-12	25.0197910898589
PTDSS1	-0.268155505730573	3.80197051699609	7.18927205115936	2.04230671793212e-12	8.7308612191598e-09	17.4483331125686
LPCAT1	-0.268338064687689	2.85507105557636	5.65144506208218	2.51025052479138e-08	0.000107313209934832	8.284160650695
BEX4	-0.268771963537139	3.83799967152626	6.08095903103906	2.18346242326846e-09	9.33430185947265e-06	10.651076172012
POLD2	-0.268835919457496	4.16341124684795	7.36088090730117	6.3789483926387e-13	2.72700043785304e-09	18.5863105434278
TRMT1	-0.269113790729327	3.51936499249742	7.74451527588655	4.37554850948081e-14	1.87054698780305e-10	21.2098880242287
NRDE2	-0.27003582113031	3.32612087497006	4.81337867635375	1.900892350263e-06	0.00812631479737432	4.11711781209883
EIF3E	-0.270346871648877	5.48948968371922	6.01524517469678	3.20333595180575e-09	1.36942611939696e-05	10.2790285578683
ARHGAP33	-0.270465575158434	2.47236396787883	5.38705710636775	1.04717028169382e-07	0.000447665295424109	6.90428670327079
EFCAB14	-0.27076276150961	3.49008352009089	6.6623618264267	6.33372131556844e-11	2.70766586240551e-07	14.0955862713648
KAT2A	-0.271236478771658	3.65332901706995	6.36566596255384	3.98745042321859e-10	1.70463505592595e-06	12.3037659799091
KLHDC4	-0.271324399691207	3.03019926797088	6.17727312063494	1.23727290904026e-09	5.28934168614713e-06	11.2027760175045
WDR19	-0.271737581430692	2.60728251926234	7.35689722743364	6.55523205151625e-13	2.8023617020232e-09	18.5596418168246
C2CD2	-0.272030432901995	2.49413735369978	6.89699606184665	1.40864391360216e-11	6.02195273064924e-08	15.5619449318017
C12orf10	-0.27256139606839	3.87031100296159	5.61347513095742	3.09270059113825e-08	0.00013221295027116	8.08234533154549
COPS7B	-0.272720131960582	3.00033728713639	7.3148363735531	8.73528076826573e-13	3.7343325284336e-09	18.2787942867333
ZNF211	-0.273059022167956	2.61561358201728	6.64778423981532	6.94405502549527e-11	2.96858352339923e-07	14.0059115295674
ZNF419	-0.273396007001963	3.01572900510921	7.90465358893553	1.38558042639645e-14	5.92335632284483e-11	22.3369799192582
DYNC1H1	-0.273517261687157	3.22536330409782	6.77046261754569	3.18532806509027e-11	1.36172774782609e-07	14.7658040303773
FAM13B	-0.273908417831282	3.02043910218087	6.66971650658533	6.04608399221013e-11	2.58470090666983e-07	14.1408927152033
ZNF549	-0.273933494499681	2.12766341176046	4.48312366201956	8.8876130252932e-06	0.0379945456831284	2.64376292514955
ZMIZ2	-0.274270427433543	2.80494562411912	5.06147148387968	5.6138723340753e-07	0.00239993042281719	5.28731718704701
STK4	-0.27437851051931	4.76437421275012	5.41130631950913	9.20807238493713e-08	0.000393645094456062	7.02836760157889
ITM2A	-0.274641844970222	4.75852607291418	4.59292560335389	5.37751127755766e-06	0.022988860711559	3.12284140153936
FAU	-0.27486119696551	5.84530356026229	5.60045538866026	3.32118561996636e-08	0.000141980685253562	8.01342399144068
IKBKB	-0.275733129739676	3.25151139677885	8.03686192241291	5.28910531679354e-15	2.26109252292924e-11	23.2814203701316
MUTYH	-0.275759588591232	3.08371214695219	8.22289313866101	1.33616434568595e-15	5.71210257780743e-12	24.6314030619572
GAMT	-0.276262617600769	2.35663961109868	4.85872693427736	1.52695619559506e-06	0.0065277377361689	4.32697901945776
ID2	-0.277017745008249	4.11900742453892	5.36069694912035	1.20361413137942e-07	0.000514545041164702	6.76997531130789
SF3A3	-0.277202443912754	3.79341820635323	5.08089840246299	5.09133774894911e-07	0.00217654688767574	5.38122273814108
SKIV2L	-0.277357955797507	3.58141103183557	8.80651786072591	1.52982346011661e-17	6.53999529199851e-14	29.0223651987961
TCF25	-0.277668491567372	4.06082003249791	6.94813051539864	1.00947538908511e-11	4.31550728833886e-08	15.8872185030767
SIGIRR	-0.277741152851515	2.55709361202283	5.08238222885695	5.05341997849554e-07	0.00216033704080684	5.38840874343425
PPP1R16B	-0.277969890868166	3.06758237068689	6.67527036789494	5.83740304249422e-11	2.49548980066628e-07	14.175134043094
SLC46A3	-0.278036665405545	3.22591506435323	9.21826617920721	5.70551757892054e-19	2.43910876498853e-15	32.2574621257868
UCKL1	-0.278341170349275	3.60578473756699	8.1503989184364	2.29060735064922e-15	9.7923464240254e-12	24.1024231253105
EIF2B5	-0.278359459704885	3.04196949600955	6.78346103245808	2.93087892579322e-11	1.2529507407766e-07	14.8470122263753
RBM6	-0.278713100695946	3.53413279591423	5.99147110730266	3.67665237433587e-09	1.57176889002859e-05	10.1453051485832
NSMCE4A	-0.279200906429356	3.79466024863784	6.55706938963999	1.22641143845988e-10	5.24290889941598e-07	13.4516603171117
BHLHE40	-0.279321034931237	3.59844617884205	4.73121743456373	2.8143593537276e-06	0.0120313862371855	3.74151990173345
DENND4C	-0.279322773103924	3.0253447321353	7.54781582975784	1.75190405459765e-13	7.48938983340496e-10	19.8510942901727
RSL1D1	-0.279785250172933	4.14779612692829	6.78018019078982	2.99315464635952e-11	1.2795736113187e-07	14.8265025163354
EML3	-0.279816644577815	3.93829166573941	7.27977931901772	1.10858386812662e-12	4.7391960362413e-09	18.045731593615
ZGPAT	-0.281026900941131	3.56644685612521	9.03975893144969	2.40638994863537e-18	1.02873170304162e-14	30.8413320022685
CD3D	-0.281183943677892	5.0074892924312	4.54654434734814	6.65733956093786e-06	0.0284601266230094	2.91915943723595
ISG20L2	-0.281298926441736	2.22112768911323	5.89782716869364	6.29902388719727e-09	2.69283271177683e-05	9.6231282120131
FXYD5	-0.281403826322411	4.61287622014881	7.74443706909773	4.37798684261556e-14	1.87158937521815e-10	21.2093421365376
CD22	-0.281883750570374	2.4996732166088	4.68552636959482	3.49198688675487e-06	0.0149282439408771	3.53523091324239
ARHGAP12	-0.282144926260432	2.27624606404542	6.44028458814646	2.52668636552471e-10	1.08015842126181e-06	12.7477793151593
ZNF358	-0.282164806663683	2.68915682341251	5.56164087585829	4.10410278851209e-08	0.000175450394208892	7.8088064990071
CENPB	-0.282547667981342	3.7952400073948	6.75215167028106	3.58089955931148e-11	1.53083456160566e-07	14.65163047803
EIF3D	-0.282949619995114	4.53405204613738	7.514525959774	2.20937745152595e-13	9.44508860527343e-10	19.623952842807
TMBIM6	-0.283142234083635	5.02950119417117	6.50244332656466	1.72205051819068e-10	7.36176596526514e-07	13.1210631598877
SP4	-0.283608456667382	2.53806390724108	5.11992185804461	4.18007201017189e-07	0.00178698078434848	5.57084603340778
BNIP3	-0.283753841347643	2.95067393975676	6.87496252417318	1.62512776192429e-11	6.94742118222635e-08	15.4224128358183
ATP8B2	-0.284624244863905	3.45741367829427	6.66689657892126	6.15482286639297e-11	2.63118677538299e-07	14.1235162889472
CIRBP	-0.284774615786387	4.37647043815401	6.33981043228937	4.66561428664672e-10	1.99455010754147e-06	12.1509607042102
TCF7	-0.284891175715443	2.42935836078682	4.58584312351724	5.55637465679139e-06	0.0237535016577832	3.09161464684477
LAT	-0.284908092949622	3.51490911899544	7.17622453609522	2.22923289959033e-12	9.52997064574867e-09	17.3627255381158
EML4	-0.285098079632645	3.80480340487249	7.27743657349041	1.1263424461934e-12	4.81511395747677e-09	18.0301898937919
BCS1L	-0.285429995023618	2.45581163300533	8.0615685402759	4.41193729934291e-15	1.88610319546909e-11	23.4592988766481
NUP210	-0.285524501970031	3.44443482414851	6.82071347668433	2.30709256003531e-11	9.86282069415096e-08	15.0804818742983
RPL12	-0.285598089772043	5.70259603944707	5.66133727882858	2.3769693912497e-08	0.000101615441475925	8.33693882527057
ATXN7L3B	-0.285764365995496	3.39600998422966	5.92792334866207	5.30225773943272e-09	2.26671518360749e-05	9.79015796074175
FAM172A	-0.286020167451634	3.1035465069338	7.66290990653624	7.8065201971237e-14	3.33728738427038e-10	20.642709814757
PCSK5	-0.286126068226811	2.81581795681427	6.11187000871898	1.82107135926635e-09	7.78508006086365e-06	10.8273102719172
BORCS6	-0.286557117749925	2.05516225376111	5.06353300038153	5.55605433202199e-07	0.0023752132269394	5.29726652552096
GPR18	-0.286659004750201	3.56317040667759	5.88180264626332	6.90203112479993e-09	2.95061830585197e-05	9.53450117990866
LAX1	-0.286827439054154	2.90304159245092	5.73238207374099	1.6026493501137e-08	6.85132597173608e-05	8.71840552453463
BTG2	-0.286840888480421	3.91833168162869	5.1877966995635	2.95726803787338e-07	0.00126423208619087	5.90381381901229
PACS1	-0.287213479363424	3.11439169056062	5.53620946849508	4.71146567692574e-08	0.000201415157688576	7.67543259709522
DUS2	-0.287219968057581	3.26456070335889	7.18289237551095	2.13169514506246e-12	9.11299674514203e-09	17.4064584781918
POMGNT1	-0.287276300168974	3.03176841169707	8.55313252187925	1.09565917529695e-16	4.68394297439445e-13	27.0874108436953
NACA	-0.287651258535059	5.31913496310474	7.16119905980951	2.46539985231223e-12	1.05395843686348e-08	17.2643008515857
LZTR1	-0.287749665779228	3.59653487383566	7.76760486782003	3.71122061714683e-14	1.58654681383027e-10	21.3712496288062
CD5	-0.288136965021337	3.40430106526355	5.757320118793	1.39419988722209e-08	5.96020451787445e-05	8.85331260681915
EIF3H	-0.288287163855477	4.67141015244588	7.71654564124272	5.33876527026466e-14	2.28232215303814e-10	21.014943169132
HIP1R	-0.288981176007907	2.87950242401111	6.73758956706983	3.92954271562257e-11	1.67987951092865e-07	14.5610199678847
DDR1	-0.289167245815664	1.88461449763315	4.59136993070217	5.4163186967543e-06	0.0231547624286246	3.11597858329056
CBX6	-0.289255247240435	3.49538399120073	6.64569157413333	7.03627594864897e-11	3.00800796804743e-07	13.993052191966
RALGDS	-0.289347351347447	4.36319260073112	7.38162449913014	5.53375182051168e-13	2.36567890326874e-09	18.7253710866037
ASMTL	-0.289601691976434	2.98409556265079	7.69191041208565	6.35836904921139e-14	2.71820276853787e-10	20.8437123665391
GRAP2	-0.289759622353183	2.76648981873341	4.62505678405264	4.63318236784364e-06	0.0198068546225316	3.26506998147468
EIF3K	-0.290075310158912	4.80448594942772	7.92276905820671	1.21517550465406e-14	5.19487528239611e-11	22.4656480527957
NUP43	-0.290657194857377	3.33977136006235	6.49206270528776	1.83630108389927e-10	7.85018713366938e-07	13.0585089683552
GALT	-0.290804147372535	3.19231405631518	8.21598675652768	1.40679021330105e-15	6.01402816186199e-12	24.5808489830672
FAM160B2	-0.29149851693962	2.30911213495087	6.75195591967562	3.58537851113991e-11	1.53274931351231e-07	14.650411344131
SLC6A16	-0.291868049537026	2.22083870188462	5.83843235573795	8.83042730961127e-09	3.77500767485882e-05	9.29570423112912
FN3KRP	-0.292241590308135	3.23019694105345	6.61996829088127	8.27280461784611e-11	3.53662397412921e-07	13.8352670474319
EDC4	-0.292318617720561	3.68031130478787	8.82436830144183	1.3295660803173e-17	5.68389499335645e-14	29.1603032182346
UBE2G2	-0.292545373033592	3.5977818181426	5.46784831248335	6.8096489488358e-08	0.00029111249256273	7.31963886239986
EMD	-0.29257381306991	3.88039848963253	7.57654721085754	1.4330666869969e-13	6.12636008691175e-10	20.0477926657802
GALNT11	-0.293008752094845	3.1044339495494	8.23038424049341	1.26351488082861e-15	5.40152611554231e-12	24.68627505479
ARHGEF1	-0.293319134160608	3.17534010142358	6.36095283591724	4.10342771011194e-10	1.75421534607286e-06	12.2758713593867
MYH9	-0.293405894699521	5.12664421816666	6.8645530308098	1.7384553647633e-11	7.43189668436312e-08	15.3566239669842
CR2	-0.293540519753984	2.63743382732377	6.12485904126436	1.68697139749701e-09	7.2118027242997e-06	10.9015990253671
ATG16L1	-0.293642429210247	3.38269949968594	6.42444092176715	2.78472159140309e-10	1.19046848032482e-06	12.6531282056538
SLC8B1	-0.293873506417377	3.66875187695735	8.04620071277332	4.93897067707059e-15	2.11140996444768e-11	23.3486051376589
TTC19	-0.294131942161618	3.08390358346482	6.77273416037794	3.13934990786943e-11	1.34207208561418e-07	14.7799860433094
CHD9	-0.294288674901405	3.80662168120014	6.75667946136032	3.47881816441847e-11	1.4871947652889e-07	14.6798379407722
APBB3	-0.294636488262625	3.69038743908902	6.42300337674079	2.80937199856875e-10	1.20100652938814e-06	12.6445501919236
VAMP2	-0.295041795938547	3.54138722807961	5.42581810547814	8.52403572301916e-08	0.000364402527159069	7.102863481813
ADCK2	-0.295169618749458	2.86514521904842	7.25347420551174	1.3248407412293e-12	5.66369416875527e-09	17.8714627865707
SIN3B	-0.295609466713309	2.13151273002536	5.78420253412686	1.19907687950799e-08	5.12605365989664e-05	8.99932170276669
TAF6L	-0.295661926477656	2.58113439654781	6.81094808951158	2.45671472541031e-11	1.05024554511291e-07	15.0191748972284
CHST7	-0.296775820199362	3.16844197422304	4.80838364389626	1.94710619670872e-06	0.00832387899092979	4.09411283980707
GTPBP6	-0.297134778390004	4.1674474525063	7.40324483496313	4.77017945292259e-13	2.03925171612441e-09	18.8706527578035
ZSCAN26	-0.29814550751781	2.61312365371958	7.99798414657725	7.02958146172459e-15	3.00514607488726e-11	23.0023955558713
CTDSP2	-0.29817774675082	4.13658772473043	6.23721369113233	8.65615169011919e-10	3.70050484752595e-06	11.5499496129278
KLHL28	-0.298363397780044	2.67531426795079	5.88218977837981	6.88682087296525e-09	2.94411592319265e-05	9.53663978019651
PFDN5	-0.298608998212705	5.60021953189523	5.39567488808768	1.00044650887246e-07	0.000427690882542978	6.94832544615657
TESK1	-0.298875706536897	2.76525471051625	7.8443381725028	2.14121561221059e-14	9.15369674220027e-11	21.910284819029
DENND2D	-0.299015526929868	4.16737183443388	6.25484890670641	7.78833732563435e-10	3.32951420670868e-06	11.6526489303553
GDPD3	-0.29930172767303	2.56214850610307	5.56578375099963	4.01265878282364e-08	0.000171541162965711	7.83058556928607
EPRS	-0.299668289358435	3.69037035513853	6.37780906877657	3.70322186714071e-10	1.58312734820265e-06	12.3757174266111
LLGL1	-0.299802010684848	2.79728618742563	6.2576846146073	7.65697674271504e-10	3.27335755751068e-06	11.6691863630718
SBF1	-0.299894790136551	3.69168810711902	6.90594834013316	1.32901391175118e-11	5.6815344727363e-08	15.61874503842
ACTR1B	-0.300255975762075	3.13604754144352	8.72713951477454	2.8476748376579e-17	1.21738099309875e-13	28.4115510740137
GLG1	-0.300438669689863	4.21933691908079	7.24976395951951	1.3585074487622e-12	5.80761934345839e-09	17.8469249329371
RBM5	-0.300534337174637	4.19807249311305	7.13249799426712	2.98688418483172e-12	1.27689298901556e-08	17.0767727960675
CLK2	-0.301498554866693	3.09781687004611	9.99627328217951	8.54003005756245e-22	3.65086284960795e-18	38.6637059725876
LRFN3	-0.301658835606014	2.45663081065905	5.32198931943576	1.47512170772e-07	0.0006306145300503	6.57383035772714
TYK2	-0.302142220578069	4.38165103154568	7.35929730123452	6.44845940301952e-13	2.75671639479084e-09	18.5757076714609
PRKDC	-0.302826558895021	2.71606814077508	6.09684801645828	1.98917248955431e-09	8.50371239284466e-06	10.7415668047045
SYT11	-0.302918933687818	3.23927857896721	6.27248875917877	7.005602288304e-10	2.99489497824996e-06	11.7556279825304
HNRNPDL	-0.303191533433146	3.58070396065161	6.47891067401582	1.99176250276582e-10	8.51478469932389e-07	12.9793778726003
RNF216	-0.30323501062136	3.30674185015318	7.54222839912478	1.82157254894067e-13	7.78722264672136e-10	19.8129130758556
TBC1D31	-0.303787672638361	2.78535807672008	6.87820578168944	1.59132439137814e-11	6.80291177314155e-08	15.4429277408539
TRAPPC6A	-0.303799938309224	3.34915982878065	7.00323154264217	7.0339690301727e-12	3.00702176039883e-08	16.2399914731225
MED22	-0.303846057382563	3.65823741713338	8.96866361065181	4.24466357002482e-18	1.81459367618561e-14	30.2830887526577
CD81	-0.304064280848884	5.18247375651073	5.5027898185839	5.64376593465188e-08	0.000241270993706368	7.50099952632478
MAST3	-0.304276671790511	3.6197583648874	7.2221733783432	1.63668887153561e-12	6.99684492581475e-09	17.6647810099621
RPL37A	-0.304546863951614	5.79561265633066	4.76531486457145	2.39307519407336e-06	0.0102303964546636	3.89667071949052
BLCAP	-0.305289269533587	3.50194084620019	8.21489963979554	1.4182381265207e-15	6.06296799087597e-12	24.5728944375875
CHMP7	-0.305298442046684	2.48726004505185	6.10876538816155	1.85463440694828e-09	7.9285620897039e-06	10.809574353013
TRABD	-0.305556972963914	4.66459353584217	6.28396861055961	6.53810801854399e-10	2.79504117792756e-06	11.8227814266804
HADHA	-0.306141584497691	2.7622551067618	7.28644578617605	1.05954398026913e-12	4.52955051565055e-09	18.0899794308516
SEMA4D	-0.306180526353936	4.42215391059436	7.40886022903911	4.58946190387887e-13	1.96199496390822e-09	18.9084436999989
CROCC	-0.306897936557117	1.69227690557924	4.61840882346563	4.77856793257249e-06	0.0204283779117474	3.23556731239156
TSPAN4	-0.307378695624512	2.59862895395181	4.89709660796596	1.26690267128142e-06	0.00541600891972806	4.50595920417049
CDK9	-0.307644847471305	2.91510279314191	8.55925175366732	1.04531141092552e-16	4.4687062817066e-13	27.1336280410329
SLC41A3	-0.307673704831882	3.25709569345172	8.63660926697777	5.75490681192411e-17	2.46022266209756e-13	27.7200872472956
CTC1	-0.307855167098315	2.68099414536172	8.12355739495783	2.79397617687154e-15	1.19442481561258e-11	23.9075038867704
TBC1D4	-0.307975221213074	2.88556784594394	5.93922282979845	4.96924949375563e-09	2.12435415858053e-05	9.85306257545551
EXD2	-0.308075048462574	2.1335820818342	7.4240993006417	4.13230693821045e-13	1.76656121608497e-09	19.011119817127
ANXA11	-0.308323556670357	3.71262027103162	5.49999291121269	5.72945449213045e-08	0.000244934179538577	7.48644418063918
LETMD1	-0.308350095398989	3.18710595849208	9.52997380221136	4.40412604454229e-20	1.88276388404183e-16	34.7791008396252
ATG2A	-0.308431239912915	2.77884727583329	6.66931415391941	6.06148304382585e-11	2.59128400123555e-07	14.1384130292085
PAN2	-0.308751460921556	2.93996338198449	9.2894145971835	3.19672503541001e-19	1.36659995263778e-15	32.8276120249549
USP11	-0.308817240686995	2.43359975329807	6.97015944790768	8.73957242794314e-12	3.73616721294569e-08	16.0279724919349
NPRL2	-0.308840584740157	3.85500506902946	9.62728585161189	1.95529448768148e-20	8.35888393483832e-17	35.5788077322319
PNOC	-0.309537141602672	2.5109233945271	5.8826750700746	6.86780013408405e-09	2.93598455732093e-05	9.53932081094263
RPL24	-0.309596142430596	5.6260645941391	5.99637370966361	3.5737704811336e-09	1.52778688068461e-05	10.1728429195368
PLEKHA8P1	-0.309689475359359	2.7487357967607	6.9009364316045	1.3730333382876e-11	5.86971752117949e-08	15.5869379777975
ZNF692	-0.310149154939888	2.65979712963169	7.98253866758114	7.86836742662502e-15	3.3637270748822e-11	22.8918433488575
ZNF33B	-0.310350750748808	2.89208546617493	7.90761976096715	1.35614719826196e-14	5.79752927256986e-11	22.3580314799004
RBM4B	-0.31066904995414	3.10400391040568	9.40275193013725	1.26204630669101e-19	5.39524796110405e-16	33.7424965711648
SMAD3	-0.3119242848354	3.30511127950632	7.22387717683259	1.61799507932995e-12	6.91692896413552e-09	17.6760121908103
NPC1	-0.312084440260272	2.64260955470066	7.44948824564648	3.46822996166914e-13	1.48266830861356e-09	19.1825682643495
PDPR	-0.312091311428066	3.5435205644484	4.7817212462572	2.21267756128538e-06	0.00945919657449499	3.97168994606723
SEC24C	-0.312587851764315	3.86064617166931	10.3860530819857	2.86643841759319e-23	1.22540242352109e-19	42.0102328329967
PCYT2	-0.312608201189044	2.15720833716945	5.91583394810751	5.68264588335531e-09	2.42933111513439e-05	9.72297307654383
HGS	-0.313111899026936	4.08199403728988	6.54586201821209	1.3151094749357e-10	5.62209300535011e-07	13.3836392492717
BTBD7	-0.313681984854913	2.07214337158799	5.41383949950891	9.08494540375945e-08	0.000388381416010717	7.04135865056089
CDK5RAP3	-0.313772297246319	4.03429045160114	6.13664320301771	1.57369036303445e-09	6.72752630197228e-06	10.9691162732293
SPTAN1	-0.313907332292653	3.34772332249686	6.83182554924732	2.14769887162964e-11	9.18141267621671e-08	15.1503340119805
ZNF589	-0.314533582987568	2.43572950943373	5.78814109419007	1.17282266384276e-08	5.01381688792778e-05	9.02076438564625
PTGER4	-0.316218197262792	3.07864529289776	4.97878268269205	8.47851427825532e-07	0.00362456485395415	4.89129978198569
LPP	-0.316798280993677	3.95166568200647	5.06601456563992	5.48721874687675e-07	0.00234578601428981	5.30924802374739
POGZ	-0.317389438287581	1.99610589938103	4.56667469922452	6.06955889014959e-06	0.0259473642553895	3.00732533934627
ASPSCR1	-0.317440127434524	3.78735306255037	8.69744708729605	3.58893593713936e-17	1.53427011312707e-13	28.1841539366477
CDK13	-0.318098690798854	3.09146974994326	11.0802285103543	5.50390266814876e-26	2.35291839063359e-22	48.1824814138088
SSR2	-0.318716899989106	4.27036960620055	6.95777431165229	9.47781082742183e-12	4.05176412872283e-08	15.9487913587672
ZBTB48	-0.319125655807509	3.23717148294276	8.13061918951827	2.6518337866091e-15	1.13365894377539e-11	23.9587362663084
PRKCQ	-0.320205762743933	3.52401472711087	7.621692009753	1.04389487748745e-13	4.46265060125884e-10	20.358091291269
CD3E	-0.320290278860045	3.43568114025681	5.33074697068959	1.40892555296943e-07	0.000602315673894433	6.61809583785112
BIN1	-0.320389766763983	4.01998362421805	7.17847304400711	2.19586084747932e-12	9.38730512297409e-09	17.377469237925
CCNI	-0.320466774307899	5.84786609669918	6.79627162438664	2.69965920897192e-11	1.15410431183549e-07	14.9271765774037
MPHOSPH8	-0.32055433741532	3.67061931928764	4.48280640938657	8.90039089036429e-06	0.0380491710563073	2.642394351588
SESN1	-0.320657007877076	2.76604663500625	5.95402544932082	4.56372661764635e-09	1.95099312904381e-05	9.93562936616651
RPS3A	-0.321398523685493	5.63957456520695	4.57353976282815	5.88074607345781e-06	0.0251401894640321	3.03747537830796
TMEM63A	-0.321410507317003	2.91287932413342	6.65110241089208	6.80025185849722e-11	2.90710766950756e-07	14.0263086466668
DHRS11	-0.321590809599978	1.81272509604389	5.76664470763864	1.32325001650868e-08	5.65689382057462e-05	8.90388962185709
DOCK10	-0.322631991002014	3.99106978586708	6.08698091720632	2.1077387282466e-09	9.0105830632542e-06	10.6853475062414
AKTIP	-0.32375723196269	2.23340705237736	5.7630713396422	1.35001368680935e-08	5.77130851110998e-05	8.88449889627873
EZR	-0.324116679438025	4.57222280223903	5.46001756327182	7.10136952203606e-08	0.000303583547067042	7.27913671022508
SMARCC2	-0.324765374980417	3.5238144303234	7.80745591725539	2.79058823988998e-14	1.19297647255296e-10	21.6506613872078
TBL1X	-0.324802040489879	3.65119156106261	6.41277549086263	2.99102941835345e-10	1.2786650763461e-06	12.5835670358015
POLRMT	-0.324940265857748	2.60283586759933	7.853110345535	2.01019480538313e-14	8.59358279301287e-11	21.9721793522994
PPP3CC	-0.325839038811389	3.33650065942547	8.91267327599618	6.62144159760198e-18	2.83066628297484e-14	29.8457855125991
TJAP1	-0.326013807251858	3.36634098503505	6.77438015900648	3.10644090005039e-11	1.32800348477154e-07	14.7902651007311
CDC37	-0.326707799081722	4.80431461556875	8.19470422970419	1.6484372010238e-15	7.04706903437677e-12	24.4252734374109
VIPR1	-0.327072679114492	3.10572664048075	6.74625123048037	3.71834858018695e-11	1.58959401802992e-07	14.6148957888456
RXRB	-0.327697308760632	3.6440171492546	8.3454248293939	5.32860726277573e-16	2.27797960483663e-12	25.5338672307261
PVRIG	-0.32838381673383	3.61889512921496	6.14657127493395	1.48404950224931e-09	6.34431162211579e-06	11.0260872931072
PSD4	-0.328644295793193	3.51639059213712	7.27929735787434	1.1122145984188e-12	4.75471740824035e-09	18.0425339395215
RALGPS1	-0.329028221390841	1.92864284347825	5.68046026765969	2.13856413420463e-08	9.14236167372481e-05	8.43919988368298
CPSF1	-0.329364187778991	3.46411581534577	6.45499793221525	2.30811350865615e-10	9.86718524950503e-07	12.8358582061904
RPL8	-0.329907261496564	5.5877442477424	7.67432660063709	7.20125330362529e-14	3.07853578729981e-10	20.7217653262321
SSBP2	-0.331084903966719	3.34230265338833	8.02906071609797	5.60028509912665e-15	2.39412187987664e-11	23.2253448522895
NPAT	-0.331206826338533	2.70343116976365	8.29583814558802	7.73966489986032e-16	3.30870674469029e-12	25.1673925135822
CCDC130	-0.331794325877471	4.19355954826152	8.21608683023986	1.40574098268545e-15	6.00954270098032e-12	24.5815812744485
ATP2A3	-0.331908523243714	2.804906580879	5.58620190566517	3.59014837940063e-08	0.000153478843219377	7.93813608951629
MAN2C1	-0.331928605469542	2.45778974333004	6.03446025799341	2.86474051666103e-09	1.22467657087259e-05	10.3874494613459
ABCC5	-0.332995929971124	2.4622176913608	7.78973041843468	3.16833759148109e-14	1.35446432035816e-10	21.5262382371345
CREB1	-0.333081508438192	3.34774416921863	8.04446935875974	5.00210879715692e-15	2.13840151078458e-11	23.3361448081078
TAF1C	-0.333231555062148	3.9888383246766	7.90134838135803	1.41912059554365e-14	6.06674054594909e-11	22.3135296136266
PDE3B	-0.333785036453014	2.51824732937094	7.09797584085963	3.75919691100572e-12	1.60705667945494e-08	16.8520450992735
TCEAL4	-0.334007447188407	2.73476816458796	7.51781308375676	2.15941580776389e-13	9.23150257819065e-10	19.6463447593339
DNAJB1	-0.334249024492463	3.34370817092457	8.97691228258926	3.97483507236083e-18	1.69924199343426e-14	30.3476878640429
LPXN	-0.334906124512745	4.40057227291595	8.28028049256686	8.69825528596661e-16	3.71850413475073e-12	25.0527651816401
MARCKSL1	-0.336146553316206	3.86656697965099	7.40124730701187	4.83613952111775e-13	2.06744964527784e-09	18.8572153248731
CD83	-0.336703525768514	2.63529320097333	5.89963617156181	6.23426783557186e-09	2.66514949970697e-05	9.63314669215615
MAPK8IP3	-0.337241710773124	3.48333150544888	6.04543331296034	2.68733054187542e-09	1.14883380665174e-05	10.4495012738661
TNFRSF14	-0.337976343697415	4.8159994824992	10.2022600568722	1.43605771633748e-22	6.13914673734275e-19	40.4212262601744
CD52	-0.338192143582683	5.82479514015585	5.34081690873906	1.33636816141713e-07	0.000571297389005822	6.66907565988417
TMSB4X	-0.338224392648249	7.00533878050904	4.46499743247958	9.64659111535035e-06	0.0412391770181227	2.56571424240269
CYFIP2	-0.338415614801706	4.86716574878869	8.09729013315783	3.39186117688609e-15	1.4500206531188e-11	23.7172481334975
DCUN1D4	-0.338924679484436	2.49575679856341	6.93799060133206	1.07859724776428e-11	4.6110032341923e-08	15.8225557922012
ALMS1	-0.339140976933665	1.77346931573316	6.54675442955809	1.30782222171995e-10	5.59093999785279e-07	13.3890519084416
BUB3	-0.339167354352516	4.4714919943151	8.54429692646836	1.17261349535647e-16	5.01292269264891e-13	27.020722593994
IPP	-0.339220318270175	2.08894212786885	6.22441534053167	9.34445935485993e-10	3.99475637420262e-06	11.4755763170431
PI4KA	-0.339306114871583	3.99430091543209	9.07493494172091	1.81506590538058e-18	7.75940674550197e-15	31.1187560384978
CD2	-0.339992022386822	4.22055645056067	7.13220986037777	2.9926339322427e-12	1.27935100603375e-08	17.0748933670069
WDR6	-0.340279655413747	4.06076281309408	8.50857232056292	1.54210912421535e-16	6.59251650602064e-13	26.7516280921961
NME3	-0.34149102868701	3.59793163349056	8.00150743429161	6.85096950236032e-15	2.92878946225904e-11	23.0276376468935
RPS15	-0.341922958253285	6.3630525749105	6.17468108263167	1.25645323497027e-09	5.37133757949791e-06	11.1878291096785
RPLP1	-0.342225765931845	5.14579606116141	5.83050319011786	9.23577290964736e-09	3.94829291887425e-05	9.25221567666566
PLCB2	-0.34224920415632	3.67610346630343	7.05058545447061	5.1471580039306e-12	2.20041004668033e-08	16.5450375291169
PTOV1	-0.343827624268254	3.93529999607111	7.44124405643515	3.67143882332315e-13	1.56954009697065e-09	19.1268434602489
BANK1	-0.344190136492712	2.49026021109423	6.07615870446076	2.24572260322015e-09	9.60046412876616e-06	10.6237782267899
TGFBR2	-0.344824038568364	4.29837029966644	6.45514511573412	2.30602342791024e-10	9.85825015431628e-07	12.836740171917
CDK6	-0.345477985571822	3.23718584469357	5.7376003601719	1.5566618616841e-08	6.65472945869953e-05	8.74659168645365
PTP4A2	-0.345732282515266	5.2841409000997	7.92438822733966	1.20099184519342e-14	5.13424013820188e-11	22.4771599638591
YBX1	-0.345940933418373	5.38815551024171	5.55307827936911	4.29956712832129e-08	0.000183806494735735	7.7638390865874
ALDH9A1	-0.346095973722185	4.50751706127161	6.76121164534623	3.37949865998416e-11	1.44473567714323e-07	14.7080888945483
EP400	-0.346187601958941	3.14712938659409	10.8460136434338	4.67696989564137e-25	1.99940463038668e-21	46.0704987861152
HSPA1L	-0.346582140883102	2.71333260052282	7.5020170570366	2.41012922831122e-13	1.03033024510304e-09	19.5388154878829
TSC2	-0.347359888424843	2.16937436061719	6.17635980742587	1.24399827992856e-09	5.31809264669459e-06	11.197508798945
HSPA8	-0.347547498430693	5.01441526897778	6.26100136677587	7.50608022067324e-10	3.20884929433781e-06	11.6885374619909
RPL18	-0.348857649344454	3.21971040921766	6.31773662866932	5.33290703076211e-10	2.2798177556508e-06	12.0209326018472
TXK	-0.349475936299385	3.01157938333255	7.0186295590541	6.35590703391826e-12	2.71715025700006e-08	16.3389933669108
EPHB6	-0.349524692989158	2.27780849108835	6.2848837652077	6.50218196183604e-10	2.7796827886849e-06	11.8281393870621
LANCL1	-0.349739143162254	3.07628375642816	8.64683855783195	5.31657801289362e-17	2.27283710051202e-13	27.7979407944605
MSANTD2	-0.349764023364716	1.93308818927684	7.250232952568	1.35420578706567e-12	5.78922973970574e-09	17.8500260604251
TCEA2	-0.351162346159549	2.58684607859258	9.20381721831827	6.41532235488912e-19	2.7425503067151e-15	32.1420709569938
RPL32	-0.351190978367338	6.34154585607791	6.64605274601154	7.02027429810518e-11	3.00116726243996e-07	13.9952713296567
RPL22	-0.351279930710786	5.37574091930545	6.38957961608933	3.44668342420379e-10	1.47345716384712e-06	12.4455747633793
PHF20	-0.351720004784168	2.78771352606286	9.89466725823342	2.0389704187409e-21	8.71659854011735e-18	37.8060341916103
GGA2	-0.351808475792369	3.10119521038166	8.05732750694507	4.55156675655622e-15	1.94579478842779e-11	23.4287341311924
NSUN5P1	-0.352063673300994	2.93625435241379	6.78587568159486	2.88585898749778e-11	1.2337047171553e-07	14.862112448661
TTC31	-0.35216310121419	3.11815545412975	10.6606448537224	2.49104946671906e-24	1.0649236470224e-20	44.4200325839286
CABIN1	-0.353025587255599	3.09760291101641	7.80506040967313	2.83891736854183e-14	1.21363717505163e-10	21.6338329218777
SNRNP200	-0.353606331905758	2.1468546126729	8.78369126179697	1.82989390436813e-17	7.82279644117376e-14	28.8462837062605
KIAA0355	-0.354138017895419	3.17265299565306	8.67872466182297	4.15134978965313e-17	1.77470203507671e-13	28.0410746151343
JADE3	-0.354842391060397	1.6760923089841	5.15201546003295	3.55082280858903e-07	0.00151797675067181	5.72778703481122
MAP3K4	-0.355042822221069	3.06820780220913	10.7844460505425	8.16831114767034e-25	3.49195301562907e-21	45.5202336953313
MDC1	-0.355927473133708	2.64250338176059	6.93894837540099	1.07187433104804e-11	4.58226276523036e-08	15.828660154206
SRSF5	-0.356148931227699	4.79404343061763	8.05542775122136	4.61551927279097e-15	1.97313448911814e-11	23.4150469103974
PDSS2	-0.356270747477456	2.39774982067313	6.38408088698454	3.56428611752164e-10	1.5237323152405e-06	12.4129263190176
RAB11FIP3	-0.356570163700844	3.04423241693982	9.84127006598165	3.21344164879475e-21	1.37374630485975e-17	37.3577807446133
UPF3A	-0.357115117119099	2.65619278076999	7.39581748430971	5.02000826169013e-13	2.14605353187253e-09	18.820703847275
DGKQ	-0.35771839952196	2.9325319984674	5.41976848887058	8.8029776757956e-08	0.000376327295640262	7.07178605910615
LTB	-0.358031748821973	4.4289424127895	7.16004619525105	2.48450439695881e-12	1.06212562969989e-08	17.2567561007496
RAB40B	-0.358068658357609	2.05630307213602	7.23045045075143	1.54782207607572e-12	6.6169393752237e-09	17.7193628679303
VHL	-0.35814648655313	3.95951129224655	6.15487300081545	1.41294005743253e-09	6.04031874552405e-06	11.0737876248622
RASGRP1	-0.358409164869957	3.05834895431801	5.91517417308314	5.70415419535561e-09	2.43852591851453e-05	9.7193099732025
ENGASE	-0.359260167013615	2.29890487961452	7.60320075166711	1.18877347080021e-13	5.08200658767089e-10	20.2308115165651
PRKCSH	-0.359374023088716	3.25619770471466	8.17653554862917	1.8868409659151e-15	8.06624512928704e-12	24.2927120703208
PLEKHA1	-0.359512463017389	2.97391135087328	6.38976677489778	3.44274819226583e-10	1.47177485219364e-06	12.4466864384428
LCK	-0.359848379085605	2.82449629107522	7.75632548543462	4.02228922684825e-14	1.71952864447763e-10	21.2923751293549
UXT	-0.361373084233368	4.82477247234837	9.41821256664997	1.11107884951086e-19	4.74986208165892e-16	33.8679278492338
CDK19	-0.361797957180102	3.49985824149104	7.75425062183094	4.08224723678926e-14	1.74516069372741e-10	21.2778761105764
CD79A	-0.36233022265457	3.23314257287862	4.88175801941912	1.36528089522947e-06	0.00583657582710598	4.43425507045947
ARHGAP4	-0.363195263783253	4.47555465584742	9.10620026556453	1.41170874283315e-18	6.03505487561173e-15	31.3660129229017
LBH	-0.36400005080546	2.58492577416416	5.15634463322443	3.47330189749225e-07	0.00148483656117794	5.74902553066132
UBE4B	-0.364321548215664	2.8861488504304	6.39144256745964	3.40770813541288e-10	1.45679522788901e-06	12.4566414709725
TMEM134	-0.366821896638228	3.26413996650362	9.47187238408297	7.13193058940876e-20	3.04890032697224e-16	34.3044326416891
ARL4C	-0.367376301375149	2.39493739883523	7.1327509721455	2.98184493509126e-12	1.27473870975151e-08	17.0784229631261
ICAM3	-0.367690071642312	5.11811536598408	6.16423882129599	1.33670970484816e-09	5.71443398822588e-06	11.1276697058118
MFNG	-0.367785120762779	4.34156145486032	9.28352145167464	3.3542612718914e-19	1.43394669373357e-15	32.7802643158111
TTC3	-0.369712134433158	4.05832978193229	9.38072142157361	1.51288581840003e-19	6.46758687366014e-16	33.5640246401109
TIMM22	-0.371015021268732	3.31535156273549	8.08442522458008	3.72913367344335e-15	1.59420464539703e-11	23.6242449735034
AKR1B1	-0.371930065967293	3.81467055980824	10.2782983034118	7.39020426827956e-23	3.15931232468951e-19	41.0762638971607
PASK	-0.374792613571715	3.64091298315378	5.10979100514288	4.40019804256803e-07	0.00188108466319783	5.52149082802436
LY9	-0.375067191775909	2.73857286353829	7.34780039767233	6.97595390070063e-13	2.98222029254952e-09	18.4987878642944
KLF2	-0.375252251208961	5.41023842636961	7.8786753504333	1.67180312067046e-14	7.14695834086623e-11	22.1528776714382
MARCH6	-0.375442503743598	3.64941930486586	7.02805963245461	5.97280793486118e-12	2.55337539215316e-08	16.3997144902756
RGL2	-0.375483497302114	2.83171039995776	8.35469029499824	4.96869168726008e-16	2.12411569630368e-12	25.6025339121929
RPL18A	-0.37580673621276	5.72372885598155	6.76976117512597	3.19965897344327e-11	1.367854211147e-07	14.7614255053213
ANKZF1	-0.375827013980488	2.87519231303528	9.40294655179457	1.26002505642067e-19	5.38660711619837e-16	33.7440745899067
RAPGEF6	-0.376024764583777	3.89380942893584	7.13912114472578	2.85767235122578e-12	1.22165493014902e-08	17.1199915305744
ARAP3	-0.376607706755943	3.68309381544792	5.81298423063335	1.01967056910458e-08	4.35909168292208e-05	9.15631661973627
SGSM3	-0.377561504161085	2.43770984669765	9.19303568628888	7.00130624305058e-19	2.99305841890412e-15	32.0560556852158
HRK	-0.378390564782548	2.13786201884075	4.6961983906721	3.32091733511429e-06	0.0141969216076136	3.5832478577355
PLCG1	-0.378927642894865	3.37896016790069	8.18026999901044	1.83520948357492e-15	7.84552054228278e-12	24.3199402044376
ARIH2	-0.379164778326982	3.5629635033245	11.4919236922378	1.19431965295975e-27	5.10571651640295e-24	51.9646258812128
FNBP1	-0.379573417085367	4.61548704101145	8.54539806426534	1.16273904035673e-16	4.97070939752504e-13	27.0290307259865
FYN	-0.379957730117127	3.84876565888892	9.08183616874113	1.71721084016575e-18	7.3410763417086e-15	31.1732787062463
SLC7A6	-0.381327238880608	3.38720033858738	8.28647069820576	8.3035517641297e-16	3.54976837916545e-12	25.0983538150166
FAM102A	-0.382205437724954	2.87628804092766	7.79647643220428	3.01897323136904e-14	1.29061105641027e-10	21.5735646055834
GPR183	-0.382267010612011	3.60748530992205	6.14328636361874	1.51314222349032e-09	6.46868300542111e-06	11.0072283058343
SERPINE2	-0.382913616671266	2.79173961487654	5.89535735910579	6.38849466846061e-09	2.73108147076691e-05	9.60945449290741
SPSB3	-0.38399119162171	4.31548052800926	9.20045615149065	6.59258699310763e-19	2.81833093955351e-15	32.1152482862996
CDC25B	-0.384728990873422	4.27676008220287	8.39416545800244	3.68603510090246e-16	1.5757800056358e-12	25.8957522763703
CCDC92	-0.385345878573243	3.5036565731456	10.330088089833	4.69165279986644e-23	2.0056815719429e-19	41.5243225679724
OGT	-0.385971382876037	4.54878606738708	7.50399890290128	2.37716587889601e-13	1.01623841322804e-09	19.5522964576329
LUC7L	-0.386473233647461	2.90437823582223	10.3877306038311	2.82433813566858e-23	1.20740455299832e-19	42.024825373363
DHRS3	-0.387113824496677	2.87766997936883	8.42937325573625	2.82167474098457e-16	1.2062659517709e-12	26.15818176251
RNF144A	-0.387673973788039	3.00713667859549	8.01457814152635	6.22662682133351e-15	2.66188296612007e-11	23.1213583152847
MBP	-0.388095284430586	4.34664618605802	7.00773614368449	6.82857142384972e-12	2.91921428369575e-08	16.2689349819229
ACO1	-0.388287031638317	2.64680610134872	10.0112093591523	7.51065166901357e-22	3.2108035885033e-18	38.7903022805672
TCF3	-0.388360079812722	2.74281920770231	8.23973104437928	1.17831853603018e-15	5.03731174152901e-12	24.754795134108
RPS13	-0.388939100648141	5.90753052925681	8.20149994200224	1.56712974177369e-15	6.69947964608251e-12	24.4749156045764
ZBTB20	-0.391848775027851	2.73983745086593	8.56705049550039	9.84448099031494e-17	4.20851562335964e-13	27.1925671765358
CA5B	-0.392808309461814	2.39826092476492	6.61191447277266	8.70203099253848e-11	3.7201182493102e-07	13.7859731812022
PTPN4	-0.393762975878706	3.1816343926571	8.17290706751471	1.9383803735028e-15	8.28657609672446e-12	24.2662659705543
MYO9A	-0.393918921581906	2.41624671044127	7.39712840355552	4.9749965349846e-13	2.12681101870592e-09	18.8295167708954
RFTN1	-0.394627214644077	3.72163528796672	9.88263062424882	2.25948026771892e-21	9.65927814449838e-18	37.7048404873981
LAMA5	-0.394968350836323	2.49982871034145	5.05445529524295	5.8150411373959e-07	0.00248593008623675	5.25348324406162
MFGE8	-0.395308246099088	3.24894002409965	7.300832377132	9.60871715128433e-13	4.10772658217405e-09	18.185583051863
CENPT	-0.396815645776863	3.04792280473916	6.81760372256421	2.35374155492607e-11	1.00622451473089e-07	15.0609507838799
TMC6	-0.396842135246291	2.7782238916924	9.73918787444028	7.63121213800021e-21	3.26234318899509e-17	36.5056290722948
TNFRSF25	-0.39699135070309	4.05852897312933	6.99218199638272	7.56385348903199e-12	3.23354736656118e-08	16.1690609152843
C16orf58	-0.397351740890346	3.76827927012908	10.1251292503182	2.80772987185688e-22	1.20030452021882e-18	39.7602121768399
ZNF500	-0.398092696826342	2.41793617550987	9.87655714320007	2.37956490345851e-21	1.01726399622851e-17	37.6538129121782
ARHGEF18	-0.398144114853842	4.72423732091034	10.6808394988213	2.0779678015283e-24	8.88331235153348e-21	44.5989229143873
RBL2	-0.398552427148831	4.16985073525159	8.93098567616653	5.72652198411668e-18	2.44808814820988e-14	29.9885843027196
LRRC14	-0.398862349184861	2.75055621716601	9.47472821203208	6.96527603722084e-20	2.97765550591191e-16	34.3277144618083
MC1R	-0.399666675993102	2.11615161921222	7.66105368791931	7.90955851682567e-14	3.38133626594298e-10	20.6298653710775
CD248	-0.401019474766881	2.76001346112283	7.04333646618202	5.39980391052243e-12	2.30841617174834e-08	16.4982288070883
PITPNC1	-0.401521571707482	3.17354079818696	10.5105653226241	9.51736529459819e-24	4.06867366344073e-20	43.0976905751177
NSMF	-0.401784682787024	2.95052332010212	7.51064516271214	2.26982943105664e-13	9.70352081776714e-10	19.5975271508784
RASSF7	-0.401973506331996	3.68947446135472	9.48218001143795	6.54837260355205e-20	2.7994292880185e-16	34.3884884635206
TMEM259	-0.402346038049614	3.61341802226035	7.79693439458636	3.00908894187095e-14	1.28638552264983e-10	21.5767786193843
SCNN1D	-0.402703792978025	2.17457506492013	6.27393211236487	6.94507472039192e-10	2.96901944296755e-06	11.7640652598307
RPL27	-0.403224700204773	6.30946987815908	6.70433774321964	4.85526680902861e-11	2.07562656085973e-07	14.3547408841636
NAALADL1	-0.403425557704511	1.94790362006665	5.33294068283676	1.39280066343486e-07	0.000595422283618404	6.62919425470255
NIPAL3	-0.404227502208069	3.06310835468392	8.47472930173022	1.9973993026806e-16	8.53888201895958e-13	26.4975121105605
ZNF324	-0.404974146565274	2.6629190299723	7.5358321619953	1.90468032578095e-13	8.14250839271357e-10	19.769233358884
ELP6	-0.405599020525727	2.80850312874804	8.80050116454265	1.60383040737227e-17	6.85637499151646e-14	28.9759194364418
GSE1	-0.405667765765185	3.08787686788861	10.3743140000207	3.17900406887624e-23	1.35902423944459e-19	41.9081610468309
RARS2	-0.406408053530762	2.85936529400885	6.55971870512631	1.20631652492045e-10	5.15700314403492e-07	13.4677544650076
IGF2R	-0.406731388816644	4.284532786642	4.82446344799588	1.80208013646081e-06	0.00770389258336997	4.16824814143966
SCAP	-0.406977002384862	3.94861021263481	10.5195001561677	8.79046468363569e-24	3.75792365225426e-20	43.1760620247734
ATXN2	-0.407158580060483	3.72324079865288	10.791645389896	7.65350859296751e-25	3.27187492349361e-21	45.5844717229218
FLT3LG	-0.409415513431644	3.35621145316505	7.33178628310886	7.78211094206271e-13	3.32685242773181e-09	18.3918114797934
RPS6KA5	-0.410828253006464	2.93768308281009	6.84057190691624	2.02988852747931e-11	8.67777345497405e-08	15.2053827632823
ALDOC	-0.411845013913812	3.41799080457003	9.3096705838802	2.7090937493567e-19	1.15813757784999e-15	32.9905247828951
SETBP1	-0.411966689181158	2.40832067975381	8.64331688515677	5.46362292666622e-17	2.33569880114981e-13	27.7711299017719
EIF2D	-0.412382610471334	3.09002517802948	12.56417807786	3.76739090654499e-32	1.61055961254798e-28	62.205459018732
IL18	-0.412984211262035	5.14555253792706	5.43727870722994	8.01893628936644e-08	0.000342809526370415	7.16182331476394
MTMR12	-0.413946026523631	5.20096382425551	6.1333892215738	1.60420580181156e-09	6.85797980274441e-06	10.9504612528435
CD247	-0.414735197865903	4.89154013723441	7.46203208936524	3.18010292606837e-13	1.35949400089423e-09	19.2674529633494
TRAF3IP3	-0.415371784236172	4.18740275556245	9.77863068623533	5.46740614512655e-21	2.3373161270416e-17	36.834136133785
SLC9A3R1	-0.415430149774718	4.26466982406874	11.5677804303434	5.84164374192812e-28	2.49730269967427e-24	52.6709400203866
FAN1	-0.416396987043953	3.28679206982666	10.7292576111517	1.3441595619884e-24	5.74628212750042e-21	45.0287420585718
ASB1	-0.416663332494347	2.48782191172323	8.63480258011194	5.83595475366692e-17	2.49487065719261e-13	27.7063441886197
DIDO1	-0.416822938965999	2.99625229016297	9.63267873610242	1.86894029529913e-20	7.98971976240377e-17	35.6232975450787
BANP	-0.417120549011601	4.56589239683671	7.88578036966342	1.58818475243931e-14	6.78948981667805e-11	22.203181091818
RPL11	-0.417473151605546	6.40561874439034	7.13514276326398	2.93461233895619e-12	1.25454677490377e-08	17.0940269621055
ERGIC3	-0.417834914716809	4.02746709007604	7.85630314643642	1.9644970854178e-14	8.3982250401611e-11	21.9947208708375
RPL27A	-0.42008683480802	6.36595235916482	7.76110494601147	3.88745926661746e-14	1.66188883647897e-10	21.325785640908
ZNF767P	-0.420122131915102	2.49732315627329	9.66408712992894	1.4361300813449e-20	6.13945609774943e-17	35.8827640234686
E4F1	-0.42014947220683	3.61934291325469	12.9423154761838	8.60830293399533e-34	3.680049504283e-30	65.9414753490347
RPS18	-0.421402278143503	5.79235053697864	5.69414594092154	1.98240561401095e-08	8.47478399989679e-05	8.5125736319502
NEO1	-0.421943675091539	2.843440666818	5.37897803089713	1.09289203068624e-07	0.000467211343118367	6.86305860131062
NKTR	-0.421948513460773	3.99382799482537	8.65718082744167	4.9069912050006e-17	2.09773874013775e-13	27.8767261197445
LFNG	-0.422141965596184	4.42666595236984	6.74047703037357	3.85786320866093e-11	1.64923652170255e-07	14.5789735271809
IL16	-0.422312486039936	3.09757711721066	11.7938281634687	6.81883109072695e-29	2.91505029128577e-25	54.7926342993838
FOXO1	-0.422986922979288	3.70363500181408	8.16094128351782	2.11839365539213e-15	9.05613287680137e-12	24.1791193587783
UNKL	-0.4233894385377	2.37056940572195	7.24920881758665	1.36361665359831e-12	5.82946119413276e-09	17.8432543777441
CHST12	-0.424604083942997	2.76630339196011	7.57629937757606	1.43555577188076e-13	6.13700092479023e-10	20.046093359394
CAPRIN2	-0.425778243631695	2.70853680304016	10.7791043912678	8.57237204227037e-25	3.66468904807059e-21	45.4725896073751
ASNS	-0.42673978396518	3.3363312282285	10.5283966518842	8.12149138890438e-24	3.47193756875662e-20	43.2541417938961
OSBPL7	-0.428069234448307	2.86156329072351	8.09749416452139	3.38676240334127e-15	1.44784092742839e-11	23.7187240648962
SRRM2	-0.428585393676244	4.39488002552145	7.69774416520691	6.10081960085223e-14	2.60810037936433e-10	20.884220591294
MAP4K1	-0.429129989574011	4.09599116867291	9.83770391114164	3.3123652033415e-21	1.41603612442849e-17	37.3279051449666
GSDMB	-0.429145064289155	3.62150103441714	6.81570160368766	2.3827299921165e-11	1.0186170716298e-07	15.0490080826098
NDE1	-0.430387657899725	4.0870503648907	8.56722640285765	9.83116477734988e-17	4.20282294231707e-13	27.1938970772673
INPP4B	-0.430530161422014	2.12696695535856	7.09156248024544	3.92289676095496e-12	1.67703836530825e-08	16.810396798284
WDR73	-0.431296535622747	2.23204536384698	8.48543868569705	1.84055563884854e-16	7.86837535607752e-13	26.5778404066901
TXNIP	-0.433456363790984	5.72174194271263	5.13819999049618	3.80957175857571e-07	0.00162859192679111	5.66011840464482
CCR6	-0.433525515486278	3.06813487804496	7.00845386708213	6.79639409251374e-12	2.90545847454962e-08	16.273548031252
ECHDC2	-0.434112797150925	3.65401577847654	9.01543839670408	2.92308455070907e-18	1.24961864542813e-14	30.6499940731607
FLNB	-0.434328363666326	2.85439792833059	8.45396866113476	2.34001260301227e-16	1.00035538778775e-12	26.3420162305723
CD3G	-0.434805609401935	3.61049934591762	5.85275501887736	8.14174547695912e-09	3.48059619140002e-05	9.37439161499311
MAL	-0.434878350961005	3.79019954442521	7.6524643666024	8.40406976759171e-14	3.59273982564545e-10	20.5704629395738
CD74	-0.435006933702458	5.26517665184056	5.32983652330284	1.4156708296654e-07	0.00060519927968196	6.61349092063683
DUSP8	-0.435651311450029	2.05436311242736	5.83166673316718	9.17517600449712e-09	3.92238774192252e-05	9.2585939991572
ZMAT3	-0.436105251192993	3.50238440693073	7.99992010443345	6.93087743583251e-15	2.9629501038184e-11	23.0162643512611
ZNF266	-0.436680030696906	3.2839197347224	8.4792049301124	1.93030658351671e-16	8.25206064453394e-13	26.5310730616252
ZNF395	-0.438288953833203	3.341266472498	10.1711488108029	1.88279255187149e-22	8.04893815925062e-19	40.1541837418821
SRRT	-0.438356212404534	4.22419749648338	7.56980494255034	1.50232174284789e-13	6.42242545067471e-10	20.0015794691933
CD7	-0.439672122420963	4.38151935896645	7.42810388673617	4.01980900004539e-13	1.7184683475194e-09	19.0381302977205
RPL30	-0.439821257165979	6.47904131942187	6.82065216230322	2.308003498201e-11	9.86671495480927e-08	15.0800967107406
PYHIN1	-0.44046183413546	2.73753026349522	5.98077572022993	3.91122952506756e-09	1.67205062196638e-05	10.0852983866877
RHOT2	-0.441570230400587	3.38751272310417	10.8223141426088	5.79813710301319e-25	2.47870361153814e-21	45.8584384896743
THEM6	-0.441693416066113	3.03032192155106	7.05438989772641	5.01924934523974e-12	2.14572909508999e-08	16.56962004322
SLC38A1	-0.442100950989223	3.99271493533951	8.34371351624824	5.39784624128805e-16	2.30757926815064e-12	25.5211911480347
PGAP3	-0.443865801320832	2.73480735897656	10.4654754593763	1.42020557543719e-23	6.07137883499399e-20	42.7028734560882
NENF	-0.444996420071128	3.67706486261759	6.94416972359132	1.03594148045344e-11	4.42864982893845e-08	15.8619508623404
CCR7	-0.449996453130226	4.97708247756926	6.90100155024947	1.37245232582551e-11	5.86723369290404e-08	15.5873511148693
ITPKB	-0.450102939059979	3.20747767726948	11.2685823676428	9.6441587514981e-27	4.12287786626544e-23	49.9019836925335
PABPC1	-0.450518913206387	5.66567070611537	8.72362490812568	2.92682402136931e-17	1.25121726913538e-13	28.3846038260087
ITGB7	-0.451064972942617	4.13554008079834	9.65670146329338	1.52798364187203e-20	6.53213006900292e-17	35.8216960500124
RPL10A	-0.451459515089954	4.74435653385655	6.8247896328172	2.24731877863357e-11	9.6072877786585e-08	15.106093989528
CD27	-0.451578456151324	3.94620765015609	9.10999427840655	1.36924666096192e-18	5.85352947561219e-15	31.3960604294982
OSBPL10	-0.452137257554252	2.27763449742541	7.23366056938778	1.51464911695711e-12	6.47512497499165e-09	17.7405454876213
NMT2	-0.452253171406569	2.87508000417359	8.67356903583771	4.3209730319146e-17	1.84721597114349e-13	28.0017160971767
ANKRD36B	-0.454098039370977	2.50411146125368	5.38784801422452	1.04279539033137e-07	0.000445795029366661	6.90832576580202
RPS9	-0.455952000511501	5.86906162730941	7.82513077103137	2.45821930367853e-14	1.05088875232257e-10	21.7749560941263
CYTH1	-0.457797060503888	4.64737082103592	8.53974359015898	1.21433330134166e-16	5.19127486323558e-13	26.9863762586735
RPS27A	-0.458653268322366	6.6610704224185	7.10819856134357	3.51204459192723e-12	1.50139906304889e-08	16.9184965105171
TNFRSF9	-0.458744270473565	2.6076149552083	5.86880755055362	7.43204522573027e-09	3.17719933399969e-05	9.46278582962261
RASGRP2	-0.458912097230609	4.20212560249076	11.5641860295666	6.04338017653708e-28	2.5835450254696e-24	52.6374069640188
BLK	-0.46064030746096	2.79770833689515	7.3526255200005	6.74958982278977e-13	2.88544964924263e-09	18.5310581464786
CDK10	-0.461526051531222	3.62103954737154	9.92819402326894	1.5310594153375e-21	6.54527900056783e-18	38.0883566951476
BCL11B	-0.462232086047526	4.0326856312858	9.45620417616422	8.11907717700398e-20	3.4709054931692e-16	34.1767902124698
PPM1F	-0.462938269154515	4.3298336197544	8.01288734856496	6.30411319650808e-15	2.69500839150721e-11	23.1092279830821
PABPC4	-0.463065602039557	3.4809763868169	13.6582999084746	5.72292621081206e-37	2.44655095512215e-33	73.1770590709283
AAK1	-0.463329314639195	2.8029514453447	5.14991218044053	3.58908723217799e-07	0.00153433479175609	5.71747441829109
TDRD1	-0.463505304488782	2.57088803288783	5.77384072572261	1.27091277364898e-08	5.43315210734941e-05	8.94297094553446
LEF1	-0.464687820140345	4.68133938569981	8.10520674971489	3.19947430238968e-15	1.36777526427159e-11	23.7745373488276
ZNF223	-0.467111826002502	3.25935324615375	4.50012476057814	8.2279935070631e-06	0.0351746722426948	2.71723472476114
CNNM3	-0.467467492171976	2.81384534949881	9.16965275020542	8.46053039863886e-19	3.61687674541811e-15	31.8697631196328
CD19	-0.468016036510792	3.91440932511164	7.7328550846472	4.75427938761561e-14	2.03245443820567e-10	21.1285485175507
RPL6	-0.470463276498668	5.26921205918064	8.49942819860857	1.65388107039681e-16	7.07034157594635e-13	26.682890546349
RPS5	-0.471098924543078	5.89692874370114	8.43349184370981	2.73468486573912e-16	1.16907778010347e-12	26.188936465489
SGK1	-0.471655950986157	3.90495560015207	6.56199711997196	1.18929321968544e-10	5.08422851415526e-07	13.4815999225649
SH3PXD2A	-0.471705518062145	2.01561293485373	6.63824539088759	7.3742616049723e-11	3.15249683612566e-07	13.9473238365464
VAMP1	-0.472038681607349	3.41938587191499	9.52237106728168	4.69142587186459e-20	2.00558456022211e-16	34.7168693994512
RPL7A	-0.472634583889183	6.05373164997182	9.25248592754739	4.31979416469375e-19	1.84671200540658e-15	32.5312790806237
SCRN1	-0.472678241407358	2.49619633115769	9.03896990688582	2.42163795938604e-18	1.03525022763753e-14	30.8351184167452
CATSPER2	-0.472838649790689	4.40465354532094	4.80568611714716	1.9725116983632e-06	0.00843248751050266	4.08169834890714
RPS10	-0.474077176803206	6.42022324587187	8.89501905364811	7.61478787879195e-18	3.25532181818356e-14	29.7083286842491
ZSCAN18	-0.474610432517224	3.26495167413046	8.27369033023576	9.13883681214032e-16	3.90685273718999e-12	25.0042604030342
LDLRAP1	-0.475617851715312	3.29868678932896	10.3307621245607	4.66394339593689e-23	1.99383580176302e-19	41.5301641343478
RPS28	-0.47596659953139	4.67026761848997	5.00541788718859	7.42876037523858e-07	0.00317579506041449	5.01821047553356
RPS16	-0.478105640995723	6.49544988420248	8.74511434447508	2.47481463270937e-17	1.05798325548325e-13	28.5494975500399
RPLP2	-0.479728578221594	3.90541429913034	6.47215253310784	2.07658765538302e-10	8.87741222676242e-07	12.9387703844317
RPL23A	-0.479904987454385	6.14019494267906	8.83348528346473	1.23752677240691e-17	5.29042695203954e-14	29.2308358654421
ZNF91	-0.480046431463681	2.91503454844303	7.03971930464116	5.5303898426728e-12	2.36424165774262e-08	16.4748869153973
ATP6V0E2	-0.480904672535048	3.77200029038816	9.66724003201359	1.39860567302501e-20	5.9790392521819e-17	35.9088438273392
RBM14	-0.482721642773313	2.88029684117654	8.03047577317063	5.54252917871868e-15	2.36943122390224e-11	23.2355131437605
SLC2A4RG	-0.483208786603742	2.4949874293539	11.3350719582857	5.19222314911639e-27	2.21967539624726e-23	50.5133748192943
JADE2	-0.483345218685293	3.28140845793137	9.43009418179578	1.00734713616684e-19	4.30640900711324e-16	33.9644249685148
MEF2C	-0.484496746532699	2.59525884055537	8.5055412899697	1.5783052999792e-16	6.74725515741108e-13	26.7288371016506
ADRB2	-0.484705263412122	3.20189463717198	8.89230546972467	7.78002203656144e-18	3.32595942063001e-14	29.687218818514
ZCWPW1	-0.487784076050168	2.26353308515991	8.28356955631615	8.4862829013558e-16	3.6278859403296e-12	25.0769846217417
SRPK2	-0.489067974431582	2.13970881053361	8.75426940888459	2.3039056702658e-17	9.84919674038631e-14	28.6198406445462
RPL5	-0.491126111153819	5.13772221428035	8.18630030612823	1.7547662513475e-15	7.50162572451055e-12	24.3639283094644
AMT	-0.492721278532383	2.82467627324778	10.2152341813651	1.28246519743782e-22	5.48253871904666e-19	40.5327557244563
STAT4	-0.492888920341897	3.41764294969911	8.94260855542034	5.22175599986962e-18	2.23230068994426e-14	30.0793333377079
TKTL1	-0.49315977224766	2.31058403503183	8.53241837397051	1.28454993197476e-16	5.4914509591921e-13	26.9311510104954
ESYT1	-0.494317598676212	4.45330558285495	12.3564897537528	2.92356628814674e-31	1.24982458818273e-27	60.1800924861474
PIK3IP1	-0.497075031829131	4.38681423794189	9.70086739376676	1.05413152866376e-20	4.50641228503756e-17	36.187378114399
EEF1A1	-0.498366613033325	6.78484523572642	6.86335516517127	1.75198410258734e-11	7.48973203856086e-08	15.3490587732901
CYP27A1	-0.498868912067158	2.7881846564978	4.52496775879454	7.34785613878315e-06	0.031412084993298	2.82506164315478
DMWD	-0.500076857822972	2.30613559488452	7.31252452222886	8.87388602965426e-13	3.79358627767719e-09	18.2633963026744
CD6	-0.504185948489187	4.09724425252424	7.6912277853619	6.38919742592656e-14	2.7313818995836e-10	20.8389739942867
RPL21	-0.504962615004023	5.63437261188613	5.24248584941498	2.23139033725104e-07	0.00095391936917482	6.17499880366339
NKG7	-0.505703356838946	5.11302538668398	5.04381340413487	6.13352478934636e-07	0.00262208184744557	5.20224708944619
ITPR3	-0.506319216861273	3.74798680951748	8.68332982580684	4.00541540994286e-17	1.71231508775057e-13	28.0762460069863
KLHL3	-0.50733098058995	2.83278784271553	9.27347493274452	3.64074766051903e-19	1.55641962487188e-15	32.6995979237833
RPL13A	-0.507599263826761	5.38664405701273	9.09403087260977	1.55690038550983e-18	6.65574914805451e-15	31.2696977669874
QARS	-0.507815402702174	4.81041598137769	14.9346759050776	7.76590008715209e-43	3.31992228725752e-39	86.5450655081608
RPL19	-0.507918770563423	5.93472773388053	10.5170084888065	8.98744404624479e-24	3.84213232976965e-20	43.1542019727756
SSTR2	-0.508738203313027	4.60431521065275	4.43321139876845	1.11297534952752e-05	0.0475796961923014	2.42956064492827
ZNF652	-0.509538867665766	4.37772700767094	7.17289300994249	2.27959783960869e-12	9.74528076432716e-09	17.3408874583795
AHR	-0.511078719122285	4.55065302213231	6.40329327170603	3.16968710280028e-10	1.35504123644712e-06	12.5271049993245
SEL1L3	-0.514186946205027	3.34472002464493	9.07148257010219	1.86607002208499e-18	7.97744934441332e-15	31.0914924340676
SNRNP70	-0.514861887490614	4.37364554654561	11.9882059675512	1.0543927227965e-29	4.50752888995505e-26	56.6369425736714
FBLN5	-0.516833914994915	1.71919662463168	5.52345523894692	5.04810791543247e-08	0.000215806613384738	7.60875024097975
PLEKHF1	-0.517510023195736	2.98764381620322	6.86188924366071	1.76868097684234e-11	7.561111176001e-08	15.3398021782552
IL7R	-0.519994656768085	4.54258599616484	7.66211117550068	7.85069443254789e-14	3.35617186991422e-10	20.6371825394203
TOMM7	-0.522639468378863	5.50556472096587	8.32777960951118	6.08671821170564e-16	2.60207203550416e-12	25.4032627276224
PLEKHG3	-0.525562186697745	2.91862872159	7.34391622399216	7.16358861595288e-13	3.06243413331986e-09	18.472823344166
ENO3	-0.528229009054624	2.56386644879823	10.9357327238159	2.06767794124684e-25	8.83932319883026e-22	46.8760475715242
PRKCH	-0.528231970097516	4.30913069494635	11.6798246306053	2.02079343164757e-28	8.63889192029338e-25	53.7194473592237
PAFAH2	-0.529783491278301	2.54906894915595	11.8117679755733	5.74401714295272e-29	2.45556732861229e-25	54.9620900419223
AHNAK	-0.530229495026619	4.17017312234892	7.79044228899886	3.15223824930496e-14	1.34758185157787e-10	21.5312307736562
RPL4	-0.530980446309339	4.58809075438264	8.78361719482117	1.83095664466039e-17	7.82733965592315e-14	28.8457129289557
GATA3	-0.535672676706188	1.75503691477715	7.94487786798942	1.03501418197989e-14	4.42468562796404e-11	22.6229992373961
CLUHP3	-0.536877980632875	2.6620656831694	8.33391692505969	5.81166346772029e-16	2.48448613245042e-12	25.4486647240145
CRY2	-0.537016846479629	2.69869317961969	10.4724308750844	1.3352675371417e-23	5.70826872128075e-20	42.7637017978089
ZNF248	-0.538070150293093	2.13677557469036	8.43702286119284	2.66221920350096e-16	1.13809870949666e-12	26.2153129102089
COBLL1	-0.547015716980878	2.37191598981291	7.67266165596188	7.28655138977443e-14	3.11500071912857e-10	20.7102303706409
RPL35A	-0.548644637142043	6.17819652739802	9.3939153511495	1.35728338780841e-19	5.80238648288095e-16	33.6708735499268
UBA52	-0.549270785039631	6.87749828935194	8.45470471694594	2.32692699557791e-16	9.94761290609558e-13	26.3475241778378
CD96	-0.550299317215115	3.45476853534158	10.8254124947849	5.63761295112592e-25	2.41007953660633e-21	45.8861448331304
SPOCK2	-0.551796499816931	4.62723588831284	9.59757988771304	2.50686048342568e-20	1.07168285666448e-16	35.3340634233402
RPS2	-0.552106544868126	6.46163410255101	8.55007168268316	1.12173522495236e-16	4.79541808667136e-13	27.0643025815401
RPL38	-0.553054291650912	6.4807666106256	8.2060438969779	1.5149861612623e-15	6.47656583939634e-12	24.5081269564508
RPS6	-0.554535198838434	6.22963118453157	10.1853834766174	1.66345773955681e-22	7.11128183660536e-19	40.2762966278732
KMT2A	-0.565859285855736	2.30156793512187	11.4055666246576	2.68643604685976e-27	1.14845141003255e-23	51.164070266517
MXD4	-0.568388113297584	3.89363012273241	11.8720471577087	3.22416444787087e-29	1.3783303014648e-25	55.5326151041114
RPS14	-0.570086063405505	6.15661795081509	9.7242624094627	8.65536459976882e-21	3.70016836640117e-17	36.3815666775009
PDE4C	-0.570571967788351	4.96010606404674	6.30526565821	5.75028547906094e-10	2.45824704229855e-06	11.9476452412558
YPEL1	-0.573740979378899	2.28508955173872	11.4914001121215	1.20021756761928e-27	5.13093010157241e-24	51.9597607833791
EVL	-0.574336773133401	5.08526888559471	9.69098435623685	1.14555673161188e-20	4.8972550276408e-17	36.1054453246129
NUBPL	-0.577565376095194	3.59770931910969	6.03096088142625	2.92368543408887e-09	1.24987552307299e-05	10.3676816032277
DPEP2	-0.585175103476789	3.95930362791894	12.6903930285574	1.07455148764525e-32	4.59370760968345e-29	63.4456180988412
CBLB	-0.589644899693717	3.308494194416	9.40587179716757	1.23002840012303e-19	5.25837141052597e-16	33.7677957512089
MEF2D	-0.592542925085918	3.20934128403351	9.72421953875924	8.65849429584365e-21	3.70150631147316e-17	36.381210526522
SGSM2	-0.592932810375554	4.05133983649594	12.3466023874516	3.22157549628565e-31	1.37722352466211e-27	60.0841540874369
ALPP	-0.59469328315313	4.31222190680185	6.74774971721915	3.68295916691642e-11	1.57446504385677e-07	14.6242224076471
EIF3L	-0.595980956873264	4.75222204064776	13.8814219787734	5.62178085274961e-38	2.40331131455046e-34	75.4725402352599
TRAF1	-0.596855219315735	2.18443558286284	12.4480089394019	1.18798604995838e-31	5.07864036357206e-28	61.0702079358101
EPHX2	-0.597053321275617	2.83515857018013	10.2483282372104	9.60605811509114e-23	4.10658984420146e-19	40.8176845656197
RPS3	-0.599802939194904	5.94867938272406	11.4628676359253	1.56948216064147e-27	6.70953623674226e-24	51.694846480262
EEF2	-0.602715124712825	5.49799596311734	12.8771843572195	1.65756753295558e-33	7.0861012033851e-30	65.2936204386757
TCTN1	-0.605736518307725	2.16299886988721	11.731705499421	1.23352861394326e-28	5.27333482460744e-25	54.207046387443
RPL3	-0.608212312714869	3.50635692557231	8.45817284561007	2.26623726705724e-16	9.68816431666971e-13	26.3734813927408
GVINP1	-0.609107864276697	4.02898704712774	6.9282518591094	1.14935173926776e-11	4.91347868536967e-08	15.7605264234654
SUN2	-0.610164418293257	5.13965309945811	12.1997924110776	1.35436736872725e-30	5.78992050130899e-27	58.6648810745658
ID3	-0.611661458693584	3.23950641608874	9.71517704227192	9.34433813399226e-21	3.99470455228169e-17	36.3061145305359
MAP3K7CL	-0.617369887114584	3.91949862921712	6.13839788211963	1.55747134503504e-09	6.65819000002479e-06	10.979179415593
CD84	-0.618852360784119	2.70599837809765	10.2662204140934	8.21448404505011e-23	3.51169192925892e-19	40.9719944045314
KLHL22	-0.620206405247812	3.33916562600339	11.6887099275503	1.85715517794929e-28	7.9393383857332e-25	53.8028614281277
ETS1	-0.621406609044252	5.05862982840936	7.64581957840228	8.80741917031891e-14	3.76517169531133e-10	20.5245457895583
SKAP1	-0.624203126557732	3.9409445372797	12.6693746410402	1.32483749164543e-32	5.66368027678419e-29	63.2386140909992
COLQ	-0.625843437673753	1.79430107109282	8.1670188072273	2.02499154500946e-15	8.65683885491545e-12	24.2233692576443
EEF1G	-0.626376835725183	5.60033485794186	12.9849537210377	5.60037460874813e-34	2.39416014523983e-30	66.3665586509075
CCL5	-0.626962817041711	4.96489624963363	7.25980935096606	1.26924296346794e-12	5.42601366882545e-09	17.9133846194225
ZBTB40	-0.629599786677452	2.67870391573897	12.3594460647026	2.83991163231714e-31	1.21406222281558e-27	60.2087865503396
IL2RB	-0.632064167197697	3.69998189878724	8.56052301131392	1.03514234457329e-16	4.4252335230508e-13	27.143232768268
CBX7	-0.659260263800584	3.2235996101917	15.1575818449578	6.943809188044e-44	2.96847842788881e-40	88.934743883198
FCMR	-0.666278913325678	4.59219570574536	12.1685419227257	1.83628691456558e-30	7.85012655976787e-27	58.3640480485514
GNLY	-0.674102315080573	3.54633564652601	4.83587483404213	1.70553331788609e-06	0.00729115493396303	4.22099823734575
EIF4B	-0.694323176521098	4.48536722112701	15.8383764303611	3.97982702640412e-47	1.70137605378776e-43	96.3232828947826
NELL2	-0.695916842245909	3.44520314268822	11.1070129379826	4.30126638077997e-26	1.83879137778344e-22	48.4258654912881
FBL	-0.701210316734185	4.14761808774708	15.7297319873997	1.32122405961207e-46	5.64823285484158e-43	95.1354932523474
TSPAN32	-0.710378348112152	4.37934595669421	15.7413838384018	1.16186297548174e-46	4.96696422018444e-43	95.262728105449
BCAS4	-0.735601119176467	3.03578783660006	12.7042784208371	9.35636423488975e-33	3.99984571041537e-29	63.5824763414264
PLCH2	-0.751609784977255	2.48051586551082	11.796251035009	6.6627422296373e-29	2.84832230316994e-25	54.8155111198093
RPL15	-0.767053527855541	6.2168724714801	11.8728752684592	3.19864813599426e-29	1.36742207813755e-25	55.5404651334723
RPL10	-0.778681877361303	5.94628603199223	10.6255541685834	3.41175317762607e-24	1.45852448343515e-20	44.1097259570975
TGFBR3	-0.811099172214151	2.9091894370236	8.41253908098918	3.20657728029149e-16	1.37081178732461e-12	26.0325976137852
CTSW	-0.814633227698824	2.90727739270336	7.87963739823924	1.66023163725835e-14	7.09749024927946e-11	22.1596868223896
KLRG1	-0.854700917125963	3.4130941800304	11.6315345371469	3.19553616760077e-28	1.36609171164933e-24	53.2667867766518
HDC	-0.947104671445417	2.07091912071295	8.89964518877819	7.34106484379411e-18	3.13830522072198e-14	29.7443281402929
PDZK1IP1	-1.00841538973134	2.6972225951733	7.18363233734597	2.12113313708244e-12	9.06784416102744e-09	17.4113138181914
CLC	-1.33753519921984	4.27800392875301	8.17706333707219	1.87945780029137e-15	8.03468209624561e-12	24.2965596163596
KLRB1	-1.40413253631197	4.02251005333351	13.8753223558096	5.99141771977127e-38	2.56133107520222e-34	75.4095417458217
FCER1A	-1.52142353936818	2.5438467912212	13.5377862954824	1.98857951888191e-36	8.50117744322018e-33	71.9450228387381

## Sheet: RSV vs. other viruses
Table S2. Genes differentially expressed between RSV against other viruses according to limma R package. B-statistics: log-odds that the gene is differentially expressed
Gene ID	log Fold Change	Average expression	t-statistics	P-value	adjusted P-value	B-statistics
OXR1	0.00416742188438857	4.66591566921736	12.8878047161933	6.19696803123632e-35	2.7743825875845e-31	65.5106614483251
ASF1B	-0.00461379466496314	4.6555725645476	-12.1131800708795	2.42437254909753e-31	1.08539159023096e-27	57.2813685016179
MIS18BP1	0.00294431098563752	4.6659243393755	11.3942696594745	3.78387748584994e-28	1.69404195041502e-24	49.9721921879979
ATP6V0B	-0.00239290017294191	4.6830745053183	-11.2855329157665	1.11851729019568e-27	5.00760190820607e-24	48.8953562364878
TMEM123	0.00407976984199454	4.68464360318722	11.1411635813587	4.66103665106198e-27	2.08674610868045e-23	47.4775857182544
ARHGEF40	-0.00455712438889044	4.65388620327788	-10.6596928012536	4.92847733920232e-25	2.20647930476088e-21	42.8495928517723
ITGA4	0.00322867790782677	4.66434234972468	10.5787116131744	1.06311363699173e-24	4.75955975281197e-21	42.0866022736673
TRIM22	0.00517836239027591	4.67706944446801	10.3650266096596	7.91161990737735e-24	3.54203223253284e-20	40.095006227452
IFI44	0.0110053546289599	4.67920641672116	10.2283869401161	2.80885234687713e-23	1.25752319569689e-19	38.8381592070896
KDM4B	-0.00340139447680787	4.65469231434808	-10.1955706848953	3.80056478868206e-23	1.70151285589296e-19	38.5382601921146
HIST1H1C	-0.00478822093316289	4.6691194591577	-10.1737130291416	4.64659203014228e-23	2.0802792518947e-19	38.3389305096821
CORO7	-0.00205668359775668	4.66475421958062	-10.1223029868124	7.44501866465771e-23	3.33313485616725e-19	37.8714315493104
TCL1B	-0.00363933179635367	4.65344264012666	-10.0799742876825	1.09605049630752e-22	4.90701807196875e-19	37.4879209553664
GABARAPL1	-0.00331329576938533	4.66388911389879	-10.0708148539491	1.19152866927014e-22	5.3344738523224e-19	37.4051013644488
LEMD3	0.0024438786739216	4.66499564747921	10.0496321990632	1.44509344929943e-22	6.46968337251353e-19	37.2137966068946
AP5M1	0.00201071604034109	4.66373930502052	9.97667883359343	2.80173543567301e-22	1.25433695455081e-18	36.5573905269636
RPAP3	0.00236084954299187	4.66259520604066	9.87234549090936	7.17467497771361e-22	3.21210198752238e-18	35.6252681207503
MTM1	0.00203629282418394	4.65854372712043	9.82015033341712	1.1450997523239e-21	5.1266115911541e-18	35.1618950653916
PTP4A3	-0.00323176052816621	4.65569721960605	-9.77883466756076	1.6556380676031e-21	7.41229162865906e-18	34.7965044573537
SCAMP1	0.0026403120775278	4.66658986946141	9.76712155756376	1.83765600466876e-21	8.22718593290205e-18	34.6931403725643
CD82	-0.00285703437063223	4.65786863655998	-9.73331481797308	2.48180776567612e-21	1.1111053366932e-17	34.3953667611632
ROM1	-0.00380820982058161	4.65543736284582	-9.72999740580706	2.55596664571032e-21	1.14430626728451e-17	34.3661914011351
CDA	-0.00433814902155305	4.66852988399055	-9.71719322031114	2.86336756318779e-21	1.28192965803917e-17	34.2536586742982
METTL4	0.00268660822590316	4.65772912860277	9.69623779709882	3.44736735445484e-21	1.54338636458943e-17	34.0697445315792
KCTD2	-0.00239251408813068	4.65641315603947	-9.69597727749641	3.45532465985589e-21	1.54694885021748e-17	34.0674601104643
SCARB2	0.00384821687636006	4.67033623108465	9.67664203455145	4.09962262501851e-21	1.83540104922079e-17	33.8980532110339
TMX1	0.00328879608569554	4.67135108489777	9.67282890472039	4.24007994236668e-21	1.89828379019756e-17	33.8646764692863
IMPA2	-0.00365818334436518	4.66824591632302	-9.6713120768304	4.29726886733476e-21	1.92388727190577e-17	33.8514024623337
MTX1	-0.00217199612511454	4.66552176809448	-9.60755993886955	7.53515761972928e-21	3.3734900663528e-17	33.2950193732874
TMEM184B	-0.00198720859711088	4.66087557224567	-9.58285360746095	9.3598812221181e-21	4.19041882314227e-17	33.0802012201583
ULK1	-0.00248705570883967	4.67303367558608	-9.56390622226975	1.10500945560384e-20	4.94712733273839e-17	32.9157601738917
MICU2	0.0021918671263883	4.66692848399004	9.51582617017402	1.68192243236993e-20	7.52996672972016e-17	32.4996680331955
ZBTB33	0.00255883290503256	4.66937718526926	9.51246060026955	1.73200588967296e-20	7.75419036806586e-17	32.4706057028131
FAM111A	0.00243128217385902	4.66608885316453	9.49385625531697	2.03670643119976e-20	9.11833469248133e-17	32.3101045772122
MMP9	-0.00842557609581274	4.67421964354054	-9.47864978606251	2.32472938051946e-20	1.04078134365856e-16	32.1791071515056
EPS15	0.00188378933195121	4.66175298018609	9.44648433616021	3.07354664008935e-20	1.376026830768e-16	31.9025789078449
MANSC1	-0.00507901440851377	4.65547458277485	-9.41575216634131	4.01049142283724e-20	1.79549701000423e-16	31.6390890129097
ELF1	0.00252999184796376	4.68155251585087	9.38086699361508	5.42011172969549e-20	2.42658402138467e-16	31.3408423789946
CCNJL	-0.00438967077379449	4.65447567539908	-9.37472438838408	5.71480526646367e-20	2.55851831779578e-16	31.2884206353223
ANKRD49	0.00281797633945224	4.66424011348294	9.35041136544294	7.04519388736046e-20	3.15413330337128e-16	31.0812060928992
SRBD1	0.00291855700732047	4.6629987906522	9.32890613764968	8.47482911103715e-20	3.79418099301133e-16	30.8982891262628
CA4	-0.00560470112583467	4.66285800028757	-9.29808980487838	1.10370352501634e-19	4.94128068149813e-16	30.6367767992534
MAP3K8	0.00279922504842389	4.66316986693274	9.27958951228778	1.29294092149293e-19	5.78849650552384e-16	30.4801215546025
G6PD	-0.00285866261089307	4.66395328357092	-9.26590633587647	1.45324735554373e-19	6.50618841076927e-16	30.3644211859231
ANPEP	-0.0045951544244085	4.66569807266253	-9.26497227736023	1.46488138316597e-19	6.55827395243404e-16	30.3565282151802
HMGN4	0.00222166389550171	4.67396505405277	9.25009506465335	1.66310786459778e-19	7.44573390980428e-16	30.230901155608
BTN3A3	0.00301658185930265	4.66550484951649	9.23219455871992	1.93706971246965e-19	8.67226110272661e-16	30.0799647627374
ABHD3	0.00268837891065932	4.66436538173454	9.2294383873013	1.98304639033174e-19	8.8780986895152e-16	30.0567462058137
NREP	0.00229538334318136	4.66375047069031	9.21706697926782	2.20308487270151e-19	9.86321097508465e-16	29.9525972278892
CERS2	-0.00169421166196848	4.66663541097065	-9.20287923723656	2.48529759007136e-19	1.11266773107495e-15	29.8332990652341
EFR3A	0.00219674183785123	4.67220690041459	9.19581892255521	2.63878543640309e-19	1.18138423987766e-15	29.7739885819903
FEZ2	0.00208485275695747	4.66654004588937	9.18157294837734	2.97761605002191e-19	1.33307870559481e-15	29.6544289246793
SP140	0.00529192055457717	4.66132064069011	9.17183337252336	3.23369998045398e-19	1.44772748124925e-15	29.5727773221514
CRISPLD2	-0.00446845346173941	4.66925772911427	-9.17040085088763	3.27316024398608e-19	1.46539384123257e-15	29.560773828689
AP1S2	0.00310212257338982	4.67676461078487	9.10818257358497	5.53493753122892e-19	2.47799153273119e-15	29.0409246645835
PGLYRP1	-0.00730608733192906	4.66897812915865	-9.10420092771722	5.72361369548398e-19	2.56246185146818e-15	29.007756659721
IFI44L	0.0117887353624289	4.68176354409704	9.10183031220256	5.83895682761249e-19	2.61410097172211e-15	28.9880145999113
SPG11	0.00181604002474156	4.67003909463944	9.05402878098672	8.72306307582831e-19	3.90531533904833e-15	28.5908408634083
KIF14	-0.00424001719492395	4.65148099979204	-9.04421186081833	9.47065567305615e-19	4.24001254482724e-15	28.5094885639651
USO1	0.00218458761623364	4.66791812758058	9.04116744868614	9.71512436780034e-19	4.34946117946421e-15	28.4842745550212
TRIM5	0.00568574060109039	4.6650634093135	9.0265736539518	1.09765045848199e-18	4.91418110262386e-15	28.3635056823377
IFIH1	0.00794863211700569	4.67183847432825	9.00190994515555	1.34866509919056e-18	6.03797364907614e-15	28.1597729847153
DERA	0.0015288357203973	4.66828457913386	8.97845102835833	1.63980288605936e-18	7.34139752088777e-15	27.9664223557525
OAS3	0.00953250204843759	4.67231160264918	8.97538263982094	1.68221520937432e-18	7.53127749236882e-15	27.9411634386789
RASA1	0.00184987982865614	4.66512436010504	8.97467131067485	1.69220134374108e-18	7.57598541592884e-15	27.9353088160945
CDC40	0.00165028029710967	4.66868823482515	8.97057014078326	1.75093060040686e-18	7.8389162980215e-15	27.9015615059392
HERC4	0.00263174914790731	4.66401167439599	8.96966326685571	1.76418688652399e-18	7.89826469096792e-15	27.8941008424835
SLC19A1	-0.00346853228345001	4.65779755531259	-8.95831694834748	1.93867584603348e-18	8.67945176269191e-15	27.8008101045236
NDST1	-0.00333946547605102	4.6536180028571	-8.94850976160968	2.10317632784921e-18	9.41592041978093e-15	27.7202535072901
DR1	0.00264417981189968	4.66341865866741	8.93803479428177	2.29414012161022e-18	1.0270865324449e-14	27.6342929173583
ARAP3	-0.00277714839822085	4.66756466292768	-8.92861097415608	2.48053879758571e-18	1.11053721967912e-14	27.5570300405754
SMIM14	0.00271852973790487	4.67257304690517	8.91297600108432	2.82337468876864e-18	1.26402484816172e-14	27.4289938183125
ZC3HAV1	0.00247738074355475	4.6739146302553	8.90926353726236	2.9114316450359e-18	1.30344794748257e-14	27.3986196103641
CUL5	0.00234113292779536	4.66430336135792	8.89969202058448	3.1511872587083e-18	1.41078653572371e-14	27.3203571838862
CCNT2	0.00217102296066329	4.66281416117653	8.89366980323714	3.31193886477648e-18	1.48275502976043e-14	27.2711519300829
MED16	-0.00304234584310148	4.65946193500976	-8.88831230634891	3.46174744609099e-18	1.54982433161494e-14	27.2274012269006
FBN2	-0.00341187857372294	4.65475670811063	-8.87551487860317	3.84725994759666e-18	1.72241827853902e-14	27.1229832366705
CREBZF	0.00291053404394148	4.65848484528936	8.87243662980605	3.94615019259324e-18	1.76669144122399e-14	27.0978856472472
CCP110	0.00284090982094742	4.66070300949794	8.86947193198714	4.04376744931219e-18	1.81039468705707e-14	27.0737207387952
MKNK2	-0.00211323826000065	4.66566088375181	-8.8661483747151	4.15604172767093e-18	1.86065988147828e-14	27.0466388320494
XAF1	0.00655843476285245	4.67835185525171	8.84687262089888	4.87067321426601e-18	2.18060039802689e-14	26.8897382541534
NRIP1	0.00240494091979482	4.66353304509265	8.81947156726566	6.10007995573514e-18	2.73100579618262e-14	26.6671912003354
SNTB1	0.0027195242457827	4.66337697849729	8.78776060997369	7.90949362450868e-18	3.54108029569254e-14	26.4103616143156
NSMCE4A	0.00201330347729023	4.66785466500296	8.78106828164409	8.35438855646348e-18	3.7402597567287e-14	26.3562590062646
TMEM209	0.00245465177895721	4.66192461000281	8.77665590549261	8.66115803415685e-18	3.87760045189202e-14	26.3206070619696
ANKRD46	0.0027910601233927	4.65849405633504	8.77524731726837	8.76141511518226e-18	3.9224855470671e-14	26.309228851569
MAST3	-0.00208115494158534	4.66732257232606	-8.77463761264315	8.80516618395929e-18	3.94207290055857e-14	26.3043042907634
PNPLA2	-0.00403371378739426	4.66681905507146	-8.7535505191034	1.04587920614376e-17	4.68240120590561e-14	26.1341613498454
SAMD9	0.0053145536803294	4.67599802104861	8.75230892386931	1.05652028403609e-17	4.73004131162959e-14	26.1241541489693
ZNF277	0.00221133222579795	4.66333601511577	8.7501633367194	1.07516187997703e-17	4.81349973665717e-14	26.1068636239628
GBP1	0.00636391827361482	4.67279632676029	8.73014633886433	1.26551363282414e-17	5.66570453415369e-14	25.945725318889
TIA1	0.00216294463314082	4.66355660566033	8.72494289801283	1.32022478653691e-17	5.91064636932576e-14	25.9038880187017
PXN	-0.00265472405121958	4.65954829033013	-8.72361795658497	1.33452521513738e-17	5.97466938817006e-14	25.8932384219063
MED25	-0.00365659144561636	4.66498769403436	-8.72233049117692	1.34856780532706e-17	6.03753806444926e-14	25.8828913517213
COL8A2	-0.00374651021645978	4.65790395668665	-8.7212791591838	1.36014310582633e-17	6.08936068478447e-14	25.8744429849029
SLC48A1	-0.00401551125718402	4.65947983989378	-8.7093386705176	1.49870408388144e-17	6.70969818353721e-14	25.7785508638669
IFITM2	-0.00493716818425849	4.70630172108694	-8.68542921297259	1.81943801672228e-17	8.14562400086566e-14	25.5868701573607
TRMT13	0.0029244712064953	4.66072284387101	8.66938918755712	2.07172657359405e-17	9.27511986998055e-14	25.458526860218
SRSF7	0.00222647017666766	4.66800717228835	8.65079997021618	2.40759643804645e-17	1.0778809253134e-13	25.3100364185829
RAB8B	0.00231642463623061	4.67679046834574	8.64593433713009	2.50405555136813e-17	1.12106567034751e-13	25.2712141662509
TACC3	-0.0019743121114022	4.66343044004204	-8.64316914362581	2.56056614949908e-17	1.14636546513074e-13	25.2491592547254
TNFSF14	-0.00364655271184589	4.66467968259638	-8.59778824645078	3.6900644877899e-17	1.65204187118354e-13	24.8880563675344
PDLIM7	-0.00392751847067085	4.6641350553683	-8.59630891900513	3.73418368597271e-17	1.67179403620998e-13	24.8763121438157
SEC23IP	0.00172523899304	4.66075658608079	8.59282829282881	3.84005574778304e-17	1.71919295828247e-13	24.8486865561761
ATP6V1G1	0.00241415980313331	4.67658220532654	8.59011150762709	3.9247499271349e-17	1.75711054237829e-13	24.8271301121061
PPM1B	0.00218234879783452	4.67107879615508	8.58404809779919	4.12048695608152e-17	1.8447420102377e-13	24.7790405128219
BCAT2	-0.00162279148165201	4.65881683170424	-8.57717093026339	4.35418603330466e-17	1.9493690871105e-13	24.7245316476204
UCHL5	0.00228641296174903	4.66117068093236	8.56982681869414	4.61822144057536e-17	2.06757773894559e-13	24.6663625404658
ARHGEF3	0.00241071979468099	4.67660013424902	8.56390801694008	4.8424749457599e-17	2.16797603321671e-13	24.6195132807063
MAP1S	-0.00294739102827535	4.66604629978245	-8.56199664324878	4.9171665585618e-17	2.20141546826812e-13	24.6043899786839
RHOG	-0.00214742735845963	4.68940710129061	-8.55128889628868	5.35713646598602e-17	2.39838999582194e-13	24.5197202297976
NQO2	-0.00375790369269335	4.66215206559919	-8.51549964696439	7.12936379004046e-17	3.19181616880111e-13	24.2373737395056
DEK	0.00278404493351836	4.67189820205579	8.51501497395523	7.1569618149559e-17	3.20417180455576e-13	24.2335569701669
GTF2E2	0.0013253709344978	4.67017080827936	8.50735525842901	7.60739547504437e-17	3.40583095417737e-13	24.1732616454491
UBP1	0.00143514385345078	4.6692939104645	8.50438927293997	7.78923575990422e-17	3.48724084970912e-13	24.1499265202286
LY6E	0.00676169183605868	4.6881558224107	8.4806769139682	9.4060269815112e-17	4.21107827962256e-13	23.9636158262736
CANT1	-0.00232783099588829	4.66641775728974	-8.4509468001622	1.19080115172503e-16	5.33121675627298e-13	23.7306469031578
ZBED5	0.00211065523821308	4.66766675791932	8.44405888140681	1.25756032660803e-16	5.63009758222415e-13	23.6767714649774
C5AR1	-0.00359527470813692	4.6738784532632	-8.42113930658411	1.50744476855656e-16	6.74883022882771e-13	23.4977696425746
B3GNTL1	-0.00357530697127206	4.65294984590601	-8.42049689810203	1.5151132246941e-16	6.7831619069555e-13	23.4927583949719
F12	-0.0026762842685768	4.6545153515141	-8.41736325941117	1.55307543617662e-16	6.95311872776272e-13	23.4683184246235
PPP4R3B	0.00197761561300158	4.66767248712168	8.39741014543533	1.81781006742847e-16	8.13833567187725e-13	23.3128810769114
CPQ	-0.00266056135648984	4.65898285974654	-8.39683273548457	1.82610026670631e-16	8.17545089404414e-13	23.3083876535127
USPL1	0.00233144739342261	4.66336576959643	8.38851061352924	1.94981596344592e-16	8.72932606834737e-13	23.2436538482453
IFI27	0.0162728014114961	4.69189720285305	8.38850283279158	1.94993541826806e-16	8.72986086758613e-13	23.2435933511878
SLC6A6	-0.00366711402926612	4.65638262150417	-8.38609629555165	1.98723103471576e-16	8.89683334242245e-13	23.2248842539545
TIMM10	0.00589894675489955	4.66842602753918	8.37555065780477	2.15914454536468e-16	9.66649012959767e-13	23.1429534291275
CD38	0.00599138117358677	4.66508032539239	8.37332402790655	2.19727845135014e-16	9.8372156266946e-13	23.1256656003572
DDX60	0.00691461610593613	4.66915502560774	8.36803285664313	2.29058501636136e-16	1.02549491182498e-12	23.0846000100163
ANKRD12	0.00302705674300885	4.66541610189828	8.35768342522433	2.48454438431302e-16	1.11233052085694e-12	23.0043404597278
MRPL28	-0.00196503641048995	4.6560224720153	-8.33320050995336	3.01030556542736e-16	1.34771380164183e-12	22.8148134167666
MAPK3	-0.0020586636542248	4.67300937634004	-8.32965640614684	3.0950055592801e-16	1.3856339888897e-12	22.7874171279326
RBKS	-0.00264539205339887	4.65231269990424	-8.32678292148692	3.16540219427915e-16	1.41715056237877e-12	22.7652120971232
IFIT1	0.0100717871124134	4.67984621486539	8.31407054793799	3.49628633439687e-16	1.56528739190948e-12	22.6670549324924
CGGBP1	0.0018266765929571	4.67460032581281	8.31183483442412	3.55791069411507e-16	1.59287661775532e-12	22.6498053651575
TDRD7	0.0050671429793141	4.66715024075798	8.31018845609683	3.60397525027579e-16	1.61349971954847e-12	22.6371053258401
ZNF816	0.00249813822088907	4.65924411374851	8.27401355155168	4.77864900897702e-16	2.13940116131901e-12	22.358597566638
SLC9A1	-0.00255707319452902	4.66633028125571	-8.25770048748427	5.42515525189208e-16	2.42884200627209e-12	22.2333445684905
ARL6IP5	0.00228008136434177	4.68271850350676	8.25100478759745	5.71484924843801e-16	2.5585380085257e-12	22.1819956970523
PDSS2	0.00240403660799693	4.6601620085684	8.24419780588647	6.02500348553085e-16	2.69739406047216e-12	22.1298299704396
TMSB4X	-0.0063196213662291	4.71721296134491	-8.23790018015609	6.32671598132824e-16	2.83247074484065e-12	22.0816005619187
PQLC3	0.00232117598113213	4.66925815952055	8.23499019871261	6.47112109950639e-16	2.89712091624901e-12	22.0593255759257
MTMR9	0.00187860686726715	4.66112127188205	8.23074224511008	6.6877806625762e-16	2.99411940263536e-12	22.0268209419535
GLRX	0.00326985316797845	4.67825203813461	8.20860875594038	7.93787981016844e-16	3.55378879101241e-12	21.8576917501328
MLF2	-0.00172725531392626	4.66614261320413	-8.20714487330093	8.0282496949504e-16	3.5942473884293e-12	21.8465195130769
AVP	-0.00323140708659508	4.65077452583273	-8.20618944272782	8.08777813509734e-16	3.62089827108308e-12	21.8392286637548
LMO2	0.00378146263034296	4.67192171357527	8.17674766474943	1.01518069628061e-15	4.54496397724829e-12	21.6149167563409
CHCHD3	0.00161588451036909	4.65995468228659	8.15993934694905	1.15549239163721e-15	5.17313943735981e-12	21.4871674304365
TFAM	0.00195499620178463	4.66603093358111	8.15205377840581	1.22775337998067e-15	5.49665188217346e-12	21.4273120691399
GATAD2A	-0.00137390565713957	4.67497703551896	-8.14967662920387	1.25039879609721e-15	5.59803541012723e-12	21.4092780874387
NSF	0.00145059232944522	4.67151823357215	8.13949750626857	1.35212028513488e-15	6.05344251654885e-12	21.332106414815
IFIT2	0.00641266676871322	4.68404066359558	8.13815186746457	1.36616437802087e-15	6.11631792039943e-12	21.3219108375329
ENOPH1	0.00175946636373681	4.66437690477222	8.12695038649511	1.48879638407228e-15	6.66534141149161e-12	21.2370962046272
BTAF1	0.00217198307681876	4.66880152862655	8.11835926537212	1.59015274535348e-15	7.11911384094752e-12	21.1721146126113
PHF11	0.00275060460972298	4.67982606263272	8.10274688639589	1.79206891043511e-15	8.02309251201801e-12	21.0541769857094
ELOVL1	-0.00175393278292102	4.65873258240684	-8.09451550448084	1.90850379862819e-15	8.54437150645839e-12	20.9920749114832
PPP1R14B	-0.00151583190125049	4.66583740004095	-8.08835164058661	2.00055038188856e-15	8.95646405971506e-12	20.9456069248398
TMCO1	0.00247863871661735	4.6718793069935	8.07668441976685	2.18692961209056e-15	9.79088387332946e-12	20.8577338592854
DPF2	-0.00159944792668032	4.67036042989282	-8.06366394826077	2.4151948691593e-15	1.08128274292262e-11	20.7597977046352
ADO	0.00158666982593925	4.66215092506874	8.0584088495481	2.51384238071421e-15	1.12544723384575e-11	20.7203089854242
MRPS30	0.00156389591173411	4.66526353775435	8.05716921391504	2.53768581836143e-15	1.13612194088041e-11	20.7109971492072
FUZ	-0.0024216747198853	4.65290403878446	-8.02826758074001	3.161361868232e-15	1.41534170840747e-11	20.4942455776009
CLDN14	-0.00231286406186459	4.66111025706114	-8.02731122402752	3.18439779371377e-15	1.42565489224565e-11	20.4870847460346
ZNF224	0.00211519103367319	4.65696612556608	8.02289663222785	3.29289695129647e-15	1.47422996509543e-11	20.4540395259964
CYSLTR1	0.00321403813370758	4.66424603093208	8.02253039976874	3.30206007019046e-15	1.47833229342427e-11	20.4512988151502
RXRA	-0.00243656525394265	4.67645169413663	-8.01030670826201	3.62275340142093e-15	1.62190669781615e-11	20.3598844687411
TMEM8A	-0.00222760591881066	4.66458143494746	-8.00097417682459	3.88809799655984e-15	1.74070147305984e-11	20.2901726043451
GPR137	-0.00288363145658188	4.66621698342765	-7.97686093168919	4.66570083298566e-15	2.08883426292768e-11	20.1103774607538
ATXN1	-0.0025579067314716	4.65883762343046	-7.96348419236827	5.16125600753279e-15	2.31069431457243e-11	20.0108391472262
FCGRT	-0.00211746380960243	4.67704923796814	-7.95504921752691	5.50005508813651e-15	2.46237466295871e-11	19.9481475626804
PSMB3	-0.00144588482368047	4.68468342114262	-7.9503937201805	5.69634375652912e-15	2.55025309979809e-11	19.9135709628649
RBM25	0.00211765159211108	4.66954391209567	7.93867309481545	6.22162592985526e-15	2.7854219287962e-11	19.8265989289466
UPF3B	0.00192688765874394	4.65988926096618	7.91999507870659	7.15901710594792e-15	3.20509195833288e-11	19.688229809222
ARF5	-0.00147653841760942	4.67195561913911	-7.91419567902936	7.47744733393027e-15	3.34765317140058e-11	19.6453245879773
HAL	-0.00469004448288057	4.65257138628078	-7.91275652215292	7.5586060394535e-15	3.38398792386333e-11	19.6346816114932
NGLY1	0.00192290191234701	4.66592707817876	7.91149559145279	7.63042736353285e-15	3.41614233065366e-11	19.6253580477112
KPNA3	0.00219425567249942	4.66161485170534	7.9087578542853	7.7886903669892e-15	3.48699667730106e-11	19.605119128341
GNG7	-0.00199811213460421	4.65982327026734	-7.90639922591381	7.92762971845399e-15	3.54919982495185e-11	19.5876876684585
ARGLU1	0.00254091901140541	4.67964659433305	7.90566583141774	7.97132758931947e-15	3.56876336173833e-11	19.5822684300794
NEO1	-0.00411009124176243	4.6565991442633	-7.89076967098829	8.91208995909186e-15	3.98994267468543e-11	19.4722912864534
TRIOBP	-0.0015833692947167	4.66720694052371	-7.8773982474122	9.84927199322212e-15	4.40951907136554e-11	19.3737244414362
MRPS31	0.0018356701793909	4.66561398442933	7.87726792841682	9.85886787963051e-15	4.41381514971058e-11	19.372764514789
HBD	-0.00719712846172094	4.68144549845406	-7.876379733924	9.92451493878113e-15	4.44320533809231e-11	19.3662224622524
AGPAT5	0.00218285615656466	4.65719202816406	7.8755504967695	9.98619327084573e-15	4.47081872735763e-11	19.3601152417347
GIMAP4	0.00244822716971438	4.69155087733269	7.87466916584274	1.00521605384078e-14	4.50035227304518e-11	19.3536249694767
PSMB9	0.00264965429739927	4.66381786130659	7.87129135831417	1.03089899330794e-14	4.61533479303965e-11	19.3287560548015
SPATS2L	0.00945658929539483	4.66648603767588	7.86907419387078	1.04810757205485e-14	4.69237760008958e-11	19.3124373445262
KIF2A	0.00162857760672086	4.66605669894594	7.86151162306524	1.1089621449103e-14	4.96482352276339e-11	19.2568055600583
SEC14L1	-0.00278666679863626	4.66197704167912	-7.85759625094057	1.14182348989597e-14	5.11194376426426e-11	19.2280215522885
GNL2	0.00165065986550061	4.66719318216506	7.84994836968562	1.20880398098012e-14	5.41181542284799e-11	19.1718337920623
VPS37B	-0.00160730697311084	4.66614153755609	-7.84727278756148	1.23313952061576e-14	5.52076563379677e-11	19.1521879435511
ACBD3	0.00185464511116962	4.66503363730982	7.84596510171469	1.24520852047101e-14	5.57479854614872e-11	19.1425881885202
FOXN2	0.00198990898373541	4.67253481076541	7.84029802017897	1.2988712525734e-14	5.81504659777111e-11	19.1010020686755
MGRN1	-0.00186912770705572	4.66125977044774	-7.82582160761614	1.44651816919778e-14	6.47606184349847e-11	18.9948900040237
GALC	0.00177555662564366	4.66640631738279	7.82067272200489	1.50292372636206e-14	6.72858952292295e-11	18.9571898018664
HNRNPH3	0.00243828388365408	4.66835359568475	7.81544715504183	1.56238484137778e-14	6.9947969348483e-11	18.9189502058713
TRAM1	0.00219697769775351	4.68366442709659	7.81003717624574	1.62638667498379e-14	7.28133314390244e-11	18.8793845511737
WDR83OS	-0.00138798328330481	4.67665500149523	-7.80663464469651	1.66795609027314e-14	7.46743941615286e-11	18.8545124904654
ABHD5	-0.00326577308731402	4.66258301547116	-7.80417899095417	1.6986061227817e-14	7.60465961169365e-11	18.836567842811
PCNP	0.00191273954377991	4.67404791063042	7.80237313788048	1.72149924261225e-14	7.70715210917504e-11	18.8233747377062
RAB40C	-0.00189474213615881	4.6669435681767	-7.80160782490204	1.73129273952415e-14	7.75099759484962e-11	18.8177843567039
VAT1	-0.0023538722399179	4.65826519634016	-7.80035874390695	1.74739494265575e-14	7.82308715826977e-11	18.8086612211819
PPIG	0.00242290948906643	4.66233441917359	7.79953298340344	1.75812096099345e-14	7.87110754236765e-11	18.802630665163
CEP162	-0.00261166077281327	4.65516250024137	-7.79929799673172	1.76118510513831e-14	7.88482571570422e-11	18.8009146513752
SLC35E1	-0.00167657252377218	4.66289459584105	-7.798401846535	1.77291897100337e-14	7.93735823318207e-11	18.7943708375896
DMTF1	0.00152366882796695	4.66488435084572	7.7884933198536	1.90790507374092e-14	8.5416910151381e-11	18.7220610304389
SLC44A1	0.00245124869975566	4.66724844666795	7.78788913566352	1.91645595818555e-14	8.57997332479673e-11	18.7176544434622
TBL1X	-0.0025648333892434	4.66929135510228	-7.77631353327093	2.08777083218398e-14	9.34695001568767e-11	18.6332858708831
SH3BGRL3	-0.00183875363790342	4.68591548301719	-7.77316575699806	2.13691033008493e-14	9.56694754779023e-11	18.6103622661673
DDX10	0.00128630586716039	4.66026752005207	7.7711574299924	2.1688557283816e-14	9.70996709596443e-11	18.5957408988335
PSMA2	0.00225563286344332	4.6619536077328	7.74489237219584	2.63258038469096e-14	1.17860623822614e-10	18.4048247096892
IMPDH1	-0.00214091918817072	4.67413700894651	-7.7319570434664	2.89559099062814e-14	1.29635608650422e-10	18.3110072090427
VAMP7	0.0016623639393698	4.66752600523838	7.725295472804	3.0409707608791e-14	1.36144260964557e-10	18.2627454740943
GDI2	0.00198519898317429	4.67659266609438	7.72438220743952	3.06145395961523e-14	1.37061293771974e-10	18.256131880605
GCHFR	-0.00177021084170192	4.66194330907202	-7.71930918692888	3.17773332281333e-14	1.42267120862353e-10	18.2194070146647
HLX	-0.00344674948944057	4.6540905408013	-7.71897211825483	3.18561164651064e-14	1.42619833414281e-10	18.2169676362987
ZNF518A	0.00199620951089052	4.66017260371751	7.71891473108391	3.18695487540597e-14	1.42679969771925e-10	18.2165523324999
JAK2	0.00392897527405722	4.66269036963475	7.71739247651525	3.22278983461849e-14	1.4428430089587e-10	18.2055369500977
EIF2B5	0.00222227180672885	4.66049197395055	7.71682658042693	3.23621239762353e-14	1.44885229041605e-10	18.201442480111
ST6GALNAC2	-0.00331098762901227	4.65919191601953	-7.71404435452878	3.30300955363114e-14	1.47875737716066e-10	18.1813158470915
UBTD1	-0.00294856233168606	4.65718651527692	-7.71037173078479	3.39326743598337e-14	1.51916583108975e-10	18.154757776414
DHX34	-0.0024773293859548	4.65968198966053	-7.7086397324582	3.43667164726036e-14	1.53859789647846e-10	18.142236902313
PPCS	0.00154281422359226	4.66842721379985	7.7078358304236	3.45700298271198e-14	1.54770023536015e-10	18.1364262093508
GPSM2	-0.00280665341162045	4.65450501352937	-7.70663220331626	3.48766539158366e-14	1.561427795812e-10	18.1277272486783
TMF1	0.00159214772163097	4.66134693494424	7.69975933125747	3.66795365160104e-14	1.64214284982179e-10	18.0780777500136
STXBP3	0.00186579796178865	4.66341692700791	7.6894080814894	3.95694400953299e-14	1.77152383306792e-10	18.0033735544374
DNM2	-0.00157075645050497	4.66477547691114	-7.68864720331649	3.97905028886987e-14	1.78142081432704e-10	17.9978858182734
MID1IP1	-0.00211014339882976	4.66409327368959	-7.68094773520419	4.20970515461647e-14	1.88468499772179e-10	17.9423810947869
DENR	0.00167642592421924	4.66804362589667	7.67804344933017	4.30008848300803e-14	1.92514961384269e-10	17.9214570042597
B9D2	-0.00235635669825296	4.66286417298016	-7.67626905244146	4.35624672173263e-14	1.9502916573197e-10	17.908676666773
CLINT1	0.00161611007971008	4.6705110933746	7.67563060983481	4.37662913319871e-14	1.95941686293306e-10	17.9040788279185
VCPIP1	0.00227537664039357	4.66509338030482	7.67241120503496	4.48084907512763e-14	2.00607613093464e-10	17.8808989023068
POR	-0.00216588358105163	4.66007731631363	-7.6655542983822	4.71103930785766e-14	2.10913229812787e-10	17.8315570690878
TBK1	0.00245706278488278	4.6662181987421	7.66473155263243	4.73943020129534e-14	2.12184290111992e-10	17.8256392392368
BASP1	-0.00381588768074792	4.69095124856034	-7.66377020107363	4.77281757957873e-14	2.1367904303774e-10	17.8187251520313
MGAM	-0.00489393598540122	4.65926849392286	-7.65780699810762	4.98515365672497e-14	2.23185329211577e-10	17.7758544536628
PCF11	0.0017295468322498	4.66542736586443	7.65710980299596	5.01057871699552e-14	2.24323609159889e-10	17.7708440800486
UVRAG	0.00126935935137684	4.66200475423178	7.64786488387745	5.36004028429753e-14	2.39969003528001e-10	17.7044434608233
PDXK	-0.00181275251355029	4.66557898140681	-7.6459094280218	5.43697676904658e-14	2.43413449950215e-10	17.6904076078581
ARID3A	-0.00189442538619922	4.66923227468821	-7.62981888875308	6.11275037295914e-14	2.73667834197381e-10	17.5750323877889
BARD1	0.00256639825174965	4.65988043790389	7.62966225109115	6.11971945392155e-14	2.73979839952068e-10	17.5739102827772
CBFB	0.00165837037420324	4.66717415837856	7.62341899885704	6.40395574141444e-14	2.86705098543124e-10	17.5292019331459
PLAC8	0.00246225425296753	4.68456084244096	7.62233518048889	6.45460603183058e-14	2.88972712045055e-10	17.5214439023168
HERC5	0.00719455653812151	4.67981764550062	7.61403564845613	6.85577000128639e-14	3.06932822957592e-10	17.4620674328811
IFI16	0.00310890663756247	4.67930871942959	7.61206108746743	6.95477017807581e-14	3.11365060872454e-10	17.4479493847204
KHNYN	-0.00135047279141798	4.66146423154925	-7.60551908695882	7.29293698297165e-14	3.26504788727641e-10	17.4011972171535
CAPN15	-0.00213116866755136	4.65741373517976	-7.6013462822563	7.51704011935951e-14	3.36537886143725e-10	17.3713948239237
MAGEL2	-0.00290574643282682	4.65529904612323	-7.59825775939484	7.68726485798856e-14	3.44158847692148e-10	17.3493456623915
KATNA1	0.00112485475583046	4.6624835164773	7.59498735757233	7.87165175180184e-14	3.52413848928168e-10	17.3260066186988
FSCN1	-0.00232369268136523	4.65919612671603	-7.59190611175619	8.04935498465554e-14	3.60369622663029e-10	17.3040255365974
RFTN1	0.00199734705362076	4.67093402934696	7.59161316643571	8.06645409344031e-14	3.61135149763322e-10	17.3019361217769
UTRN	0.00253269645296861	4.65974140480763	7.58258554543428	8.61128993961229e-14	3.85527450596442e-10	17.2375818241646
BNIP3	0.0019186817907384	4.66203302386529	7.58021500916069	8.7602632432735e-14	3.92196985401354e-10	17.2206943532653
RAP2A	0.00233680625073163	4.66316547013099	7.57752451984145	8.93241939968218e-14	3.99904416523771e-10	17.2015331799781
LTN1	0.00169902681738243	4.66270408529558	7.57668470281336	8.98683571059472e-14	4.02340634763326e-10	17.1955533786442
XPO1	0.00177048484604736	4.67090217350236	7.57459551372452	9.123625551952e-14	4.08464715960891e-10	17.1806801184023
CDIPT	-0.00203010053094044	4.6634191273904	-7.57138884527189	9.3375799285546e-14	4.1804345340139e-10	17.1578583510321
CCDC51	-0.00168425115717685	4.65437746723204	-7.56415458059971	9.83857138616524e-14	4.40472840958618e-10	17.1064034437584
CSNK2A2	0.00135800446812517	4.66361113480469	7.56207508050926	9.9874159247313e-14	4.4713661095022e-10	17.0916206428199
TPRA1	-0.0059898509491072	4.67152057661313	-7.55963577100691	1.01648418046572e-13	4.55079967594504e-10	17.0742845672193
DHX29	-0.00151533198419251	4.66195826437802	-7.54477875715961	1.13144601630774e-13	5.06548381500975e-10	16.9688024048003
KLHL9	0.00180924817302319	4.66273063638839	7.52936966942231	1.26419585223205e-13	5.65980483044291e-10	16.859593179241
ACTR6	0.00258991223180161	4.66165214779438	7.5279311287478	1.27734460679102e-13	5.7186718046034e-10	16.8494077850571
COPS4	0.00176249634659253	4.66322150228864	7.52396599144003	1.31428824584955e-13	5.88406847666845e-10	16.8213420171768
ZNF302	0.0022955443345456	4.66372849121502	7.52327177702496	1.32086364252809e-13	5.91350652759825e-10	16.8164296123212
TLR7	0.00382384748815223	4.66137752083875	7.51918934345951	1.36019152711012e-13	6.08957746687201e-10	16.7875495283894
SOX4	-0.00237388023675145	4.65673836983702	-7.51900663905201	1.3619782894314e-13	6.09757680178436e-10	16.7862573570898
ICAM3	-0.0021950144892724	4.68882618200729	-7.51879896904868	1.3640120089691e-13	6.10668176415466e-10	16.7847886508982
ERCC2	-0.00181911549621194	4.65464483702101	-7.51603247473866	1.39139122409366e-13	6.22925851026729e-10	16.7652265534064
BRD8	-0.0013890450889793	4.65979902650602	-7.50300651413084	1.52774983251321e-13	6.83973600016164e-10	16.6732040428239
PLOD1	-0.00188359030975871	4.66830975915616	-7.480082629563	1.80037501117828e-13	8.06027892504516e-10	16.5115982271117
FURIN	-0.003092720156471	4.65964344055029	-7.47604711707555	1.85309358413425e-13	8.29629997616903e-10	16.4831942498822
CHD1	0.00228572152143425	4.66892526996397	7.46974719820524	1.93844532299261e-13	8.67841971103792e-10	16.4388792143619
NSMAF	0.00133778104429361	4.66828410267864	7.46196300774538	2.04926409418533e-13	9.17455534966773e-10	16.3841689205183
CLPTM1	-0.00172502718823342	4.66377240072601	-7.45772062914936	2.11226116038126e-13	9.45659321502689e-10	16.3543730000173
TALDO1	-0.00219502234957059	4.69252350269313	-7.45612829705935	2.13639509236629e-13	9.56464082852387e-10	16.343193268092
C2CD5	0.00172251391265021	4.66874732140542	7.44029751868419	2.39158489288092e-13	1.07071255654279e-09	16.2321601090684
SLC11A2	0.00184682029524907	4.65878032184	7.43078902902321	2.55903891959428e-13	1.14568172430236e-09	16.1655699123653
RNF10	-0.00373881077452776	4.66917269723513	-7.42589090291778	2.64974897465693e-13	1.18629261595391e-09	16.1312964805441
PTPN4	0.00225595908564724	4.66479742211467	7.42124284288594	2.73875017756894e-13	1.22613845449761e-09	16.0987912547391
CTDP1	-0.00177047611737802	4.65705715565116	-7.41660552239914	2.83047521082633e-13	1.26720375188695e-09	16.0663790231627
ARHGAP12	0.00177106388162418	4.65805079288619	7.4154588497848	2.85361821734196e-13	1.27756487590399e-09	16.0583671900072
HHEX	0.00243893224673464	4.66522812123767	7.41229634666823	2.91841537855941e-13	1.30657456498105e-09	16.0362763572265
FAM53C	-0.00222494260158523	4.67075131876013	-7.41061802029454	2.95338869976825e-13	1.32223212088625e-09	16.0245562271122
RALBP1	-0.00192666531020258	4.6643836649622	-7.40125966646182	3.15609340436291e-13	1.41298301713327e-09	15.9592476791056
AGA	0.00190584080867318	4.66074728702	7.40030460207689	3.17753445703109e-13	1.42258217641282e-09	15.9525867278869
ZZZ3	0.00193877276191845	4.66212212926163	7.40022832172474	3.17925310627233e-13	1.42335161567812e-09	15.9520547548972
IMPA1	0.00284539924844296	4.66063054075305	7.39315866371354	3.34257164751798e-13	1.4964693265938e-09	15.9027725465043
MNT	-0.00157092440041584	4.6637753726347	-7.38179498985934	3.62254181544031e-13	1.62181197077263e-09	15.8236441377983
LEPROTL1	0.00217927719317945	4.67465993842737	7.3737976204607	3.83327942460481e-13	1.71615919839557e-09	15.7680206911457
MLLT10	0.00165628800324669	4.66015083933949	7.3608072826028	4.20156376442616e-13	1.88104009733359e-09	15.6777836080171
ZNF271P	0.00136455218617471	4.65986208291937	7.35866344957019	4.26560079591156e-13	1.90970947632961e-09	15.6629050389562
PRNP	0.00180710344005952	4.67258415638253	7.35800723403372	4.28539338583899e-13	1.91857061884011e-09	15.6583515562867
ARAP1	-0.0016094042717496	4.66165445660898	-7.34861004366693	4.57893733605835e-13	2.04999024535333e-09	15.5931837877412
ATP6V0D1	-0.00207467885260026	4.67448540802965	-7.34470653293288	4.70660746499723e-13	2.10714816207926e-09	15.5661353127561
TMED5	0.00193676509726082	4.66917473815546	7.343798556311	4.73680246147482e-13	2.12066646200228e-09	15.5598455205607
PARP12	0.00407251108306284	4.67347594139057	7.33215491599648	5.14132009806688e-13	2.30176900790454e-09	15.4792479329098
TMX4	-0.00178926968596738	4.66095842197127	-7.326652064314	5.34413807441991e-13	2.39257061591779e-09	15.4411964174729
CHMP2A	-0.0020983805299073	4.66487704839377	-7.32308187092182	5.47991169521891e-13	2.45335646594951e-09	15.4165225074881
TBXAS1	-0.00213273905463573	4.67203920662095	-7.31281308339759	5.88962617391559e-13	2.63678563806201e-09	15.3456133793042
ZNF480	0.00186994029891085	4.65834477622617	7.30834373364798	6.07722220727579e-13	2.72077238219737e-09	15.3147786591424
PYGL	-0.00354097073762816	4.67410663957107	-7.30619579849167	6.16945792057067e-13	2.76206631103949e-09	15.2999656675069
DHX58	0.00758418002378214	4.66642406443168	7.30130251565957	6.38475436022524e-13	2.85845452707284e-09	15.26623409334
WDR7	0.00149279998972673	4.65881515928725	7.29823021093571	6.52368862802391e-13	2.9206553987663e-09	15.2450655585324
KIFAP3	0.00172719594893422	4.66056374262833	7.29334150488117	6.75091535549117e-13	3.0223848046534e-09	15.2113980769784
IDH2	0.00206182171015712	4.66415189866313	7.29106427777451	6.85940044661842e-13	3.07095357995107e-09	15.1957221193455
ALPL	-0.00620532144905095	4.68237958718125	-7.28525501395068	7.14397338948482e-13	3.19835688647236e-09	15.1557519997871
CHMP2B	0.00165019755072215	4.66362267503053	7.28466355385695	7.17358971153608e-13	3.2116161138547e-09	15.1516840948798
OAS2	0.00496841791237657	4.68224497928126	7.28428946426505	7.19238388025031e-13	3.22003026318806e-09	15.149111357438
DIAPH2	0.00162765812046839	4.66126097510651	7.26066554679464	8.48265065173669e-13	3.79768269678252e-09	14.9868791138757
STAMBPL1	0.00236221443157625	4.66394294603431	7.24208003344463	9.65534564450737e-13	4.32269824504595e-09	14.8595755286202
SLC35A1	0.0018970971417227	4.66640368798015	7.23811992155548	9.92509094709046e-13	4.4434632170124e-09	14.8324877058619
PLEKHM1	-0.00151124187463125	4.66052653213072	-7.23248029086381	1.03220677079475e-12	4.62118971284808e-09	14.7939343926426
ZMYM4	0.00144300479082027	4.66065333750189	7.21942741497308	1.13017104006644e-12	5.05977574637744e-09	14.7048054136555
PPP3CC	0.00172015325969888	4.66576788694418	7.21434518149275	1.17073788777572e-12	5.2413935235719e-09	14.6701410570883
LPAR6	0.00324715117429086	4.66446395476263	7.19748527495763	1.31583588202622e-12	5.89099724383137e-09	14.5553001004461
CSF2RA	-0.00249547772468972	4.66357556927965	-7.19081894817771	1.37796104778243e-12	6.16913161092192e-09	14.5099584001084
STRN4	-0.0015846750643016	4.65749971633852	-7.18997798904963	1.38600010795121e-12	6.20512248329758e-09	14.5042411834949
SNX2	0.00166301872474595	4.67090623746798	7.18973014393877	1.38837813907434e-12	6.21576892863581e-09	14.5025563348746
EDRF1	0.00171693461134304	4.66117468452121	7.18911203596842	1.39432626354357e-12	6.24239868188458e-09	14.4983546679042
ARL1	0.00161738499879682	4.65946997604749	7.18393412108952	1.44514761811823e-12	6.46992588631533e-09	14.4631697500531
MOSPD3	-0.00220561034729094	4.65884448236386	-7.17990138384237	1.48598610459637e-12	6.65275979027793e-09	14.4357821446833
ZSCAN16	0.00189181393248639	4.65947049569671	7.17913446617805	1.49387984296593e-12	6.68810005695846e-09	14.4305753095384
ADGRG3	-0.00410287202481108	4.66041389328031	-7.17274218588306	1.56129772698432e-12	6.98992992370881e-09	14.3871954340209
VPS41	0.00143138948829513	4.66891650635546	7.16236855278355	1.67712173392905e-12	7.50847400280036e-09	14.3168700876401
RAB27B	0.00282178447613557	4.65978086657617	7.15566186682184	1.75645495860027e-12	7.86364884965339e-09	14.2714520517699
ACADM	0.00191098631852338	4.66270885086123	7.14884821738692	1.84082764855451e-12	8.24138538257853e-09	14.2253484279763
TANK	0.00207194886078277	4.66956198951083	7.14651057636718	1.87068208165591e-12	8.37504367957350e-09	14.2095401071832
TYW1	-0.00201583503865432	4.65901000722491	-7.13160345201429	2.0725700110877e-12	9.27889593963962e-09	14.1088387992582
MAP3K7	0.0012806056833341	4.66725549028761	7.12747339774668	2.13219315016052e-12	9.54582873326863e-09	14.0809723878316
DOCK10	0.00222270347102516	4.67262540232407	7.12603262427985	2.15338668247821e-12	9.64071217745497e-09	14.0712545456634
ACOT9	0.00271301362298626	4.66406507009992	7.11732133056732	2.2860082844811e-12	1.02344590896219e-08	14.0125352074233
SSB	0.00211482613938863	4.66987916186391	7.11717279906373	2.28833773562561e-12	1.02448880423959e-08	14.01153457094
ACVR1	0.00140147435105309	4.66032827318113	7.11384175239424	2.3411961813517e-12	1.04815353039116e-08	13.989098651553
MTSS1	0.00201114481449594	4.66216720046497	7.11290643593483	2.35625264858213e-12	1.05489431077022e-08	13.9828006074008
KLF12	0.0026354984522845	4.66147212481903	7.11047168442748	2.39589417587926e-12	1.07264182254115e-08	13.9664094325922
APOO	-0.00182381327876158	4.65715575403451	-7.10917238932735	2.41731608732834e-12	1.0822324122969e-08	13.9576643961937
DNAJC15	0.00182935379010374	4.66153171910894	7.10778137187136	2.4404588320641e-12	1.0925934191151e-08	13.9483035918835
MAP3K7CL	0.00359310499744581	4.66832070293218	7.09075659612343	2.74196068948701e-12	1.22757580068333e-08	13.8338682450241
ZFAND1	0.00208164147643508	4.66214261364582	7.06917036593223	3.17728541855885e-12	1.4224706818888e-08	13.6891241153476
PADI4	-0.003646549205917	4.67839569513379	-7.0597383918032	3.38817657150956e-12	1.51688665106483e-08	13.6260026595695
CLN5	0.00160795814108106	4.65903329333221	7.05460523343879	3.50866551612368e-12	1.57082955156857e-08	13.5916817135091
URI1	0.00213338569588295	4.67250474975216	7.05398367098173	3.52353789239457e-12	1.57748791442505e-08	13.5875273810017
GRK6	-0.00139180394299121	4.66294960120609	-7.04752670265858	3.68174577804574e-12	1.64831758483108e-08	13.544390321374
FOXJ2	-0.00142457317817968	4.66972223477469	-7.04520158233149	3.74040723107192e-12	1.6745803173509e-08	13.5288655315317
NPL	-0.00265947130396871	4.6699493217607	-7.04297109094876	3.79754349044091e-12	1.7001602206704e-08	13.5139768770365
CARHSP1	-0.00159725727385673	4.67079173052916	-7.03949117163894	3.88840117906617e-12	1.74083720786792e-08	13.4907566306405
NDUFA13	-0.00137289296350573	4.67046108611445	-7.03593640321226	3.983416774718e-12	1.78337569004125e-08	13.4670475268679
WASL	0.00182315353301465	4.66055666597839	7.03532305333262	4.00004010760033e-12	1.79081795617267e-08	13.4629577726491
RSRP1	0.00286427839165881	4.66751649670549	7.02628861223547	4.2529350463981e-12	1.90403902027243e-08	13.4027539467027
NARF	-0.00153042090113331	4.66805973759503	-7.0113426439068	4.70619587489783e-12	2.10696389319176e-08	13.3033086104251
RNF40	-0.00141224048184085	4.66135766904831	-6.99706868278509	5.18320996111096e-12	2.32052309958938e-08	13.2085113378054
IRS2	-0.00259536857037812	4.6599430686663	-6.99508489857842	5.25315526141612e-12	2.351837610536e-08	13.1953501602276
ZNF33B	0.00178019869644874	4.66047351739068	6.99062283547938	5.41388511633572e-12	2.4237963665835e-08	13.1657593386608
SLC35A2	-0.00129308269235828	4.66183193380058	-6.97950484691192	5.83567164845865e-12	2.61263019701494e-08	13.0921022671371
SMG1	0.00179229658369717	4.6691088300191	6.97417141100229	6.04929770588256e-12	2.70827058292362e-08	13.0568053014027
GFM1	0.00211107771627184	4.66136251503043	6.97220531522896	6.12996925816352e-12	2.74438723687981e-08	13.0437996663465
OSBP2	-0.00522897916810727	4.66015324377907	-6.96763232848554	6.32171240780687e-12	2.83023064497514e-08	13.0135622616732
ZFR	0.00151924553891103	4.66699796698374	6.94913046373721	7.15941684247718e-12	3.20527092037703e-08	12.8914059729583
ALG6	0.00145281335005709	4.6627420117425	6.94864915209548	7.18260341838792e-12	3.21565155041227e-08	12.8882320544065
HSF2	0.0017070425004535	4.65995273271387	6.94817297927693	7.20561496836014e-12	3.22595382133484e-08	12.885092216644
CLK4	0.0021685746196578	4.66244769417454	6.94441505763696	7.38977759154093e-12	3.30840342773287e-08	12.8603196064514
DENND6B	-0.00290831961616789	4.66417248140883	-6.93938172987967	7.64369846891016e-12	3.42208380453108e-08	12.8271581987326
TTC37	0.00150207855303908	4.66510651886261	6.93553416406197	7.84355713245253e-12	3.511560528199e-08	12.8018235550793
HIBCH	0.0017515088744533	4.66246311157083	6.93159337552237	8.05357384305853e-12	3.6055850095373e-08	12.7758881317574
S100A11	-0.00302857480931173	4.68366803765896	-6.92601245508575	8.36047035223897e-12	3.74298257669739e-08	12.7391811507836
RNFT1	0.00202709969427328	4.65927438339008	6.91602710903451	8.93846363034613e-12	4.00175016730596e-08	12.6735714041507
ANGEL2	0.00192416143266705	4.66840506490002	6.91078566542056	9.25737503161574e-12	4.14452680165436e-08	12.6391659305045
TPK1	0.00138707292027451	4.66201900103316	6.90835231977036	9.40920003348266e-12	4.21249885499018e-08	12.6232011052247
SNRNP27	0.00150090898917377	4.6649257347843	6.9079809958623	9.43258212632626e-12	4.22296701795626e-08	12.6207653467991
MARCH1	0.00278438848595464	4.65772785032433	6.90624376807768	9.54273420338765e-12	4.27228210285665e-08	12.6093712839007
FAM89B	-0.00158342631755914	4.66983394531949	-6.90591790909411	9.56353603155588e-12	4.28159508132757e-08	12.6072343388187
COMMD8	0.00320155545314904	4.6636811458546	6.90120469582328	9.86943667463587e-12	4.41854679923448e-08	12.5763357535591
CLTB	-0.00132117171224255	4.67167762718378	-6.90083798467129	9.89363587477555e-12	4.42938078113702e-08	12.5739324853062
PINK1	-0.0024888121948532	4.66387831932495	-6.89877001812186	1.00311945771102e-11	4.49096581217224e-08	12.5603820607345
DESI2	0.0013564508625441	4.66150009171023	6.88898476345357	1.07079712360605e-11	4.79395872238431e-08	12.4963132511872
PAK4	-0.0017471503000932	4.65469298767194	-6.88434173279005	1.10445777517165e-11	4.94465745944346e-08	12.4659416282858
ATP6V0C	-0.00358047768990133	4.67373777560888	-6.88370154009879	1.1091796975866e-11	4.9657975060952e-08	12.4617553547427
SRP72	0.00244485031381902	4.66390108110787	6.88310068451317	1.11362949622826e-11	4.98571925461392e-08	12.4578266277374
NSFL1C	-0.00116521185239016	4.66288809325138	-6.88230578416868	1.11954327131266e-11	5.01219522566678e-08	12.4526296015251
UBIAD1	0.00178319522870751	4.66350856471723	6.85998080889231	1.29881753331584e-11	5.81480609665499e-08	12.3068899593386
TBCE	0.0013649860951146	4.66114606231477	6.85044264143581	1.38373653535935e-11	6.19498846880379e-08	12.2447535475507
LIPT1	0.0017850991645334	4.65624551564615	6.84954384629558	1.39201389895443e-11	6.232046225619e-08	12.2389023496753
MED20	0.00126614652297441	4.66369367820837	6.84137140794402	1.46954075922084e-11	6.57913397903171e-08	12.1857310579963
HSPH1	0.00202572405381307	4.66875312912093	6.83402191585667	1.54286819478364e-11	6.90742090804636e-08	12.1379627266322
MAN1C1	0.00179003136436773	4.65947024191838	6.83144445330829	1.56942476846006e-11	7.02631468839569e-08	12.1212213335514
MYNN	0.00172704172530036	4.66134628297592	6.82714424218233	1.61473295614721e-11	7.22915944467106e-08	12.0933028110739
S100A9	-0.00223730397497324	4.70382181470619	-6.82708360793276	1.61538090118703e-11	7.23206029461433e-08	12.0929092646615
STK39	0.00182309483987098	4.66612791372117	6.82527476476224	1.63482815131572e-11	7.3191256334405e-08	12.0811704190651
SMARCE1	0.00138256876453191	4.66510512552533	6.82474923489766	1.64052116019758e-11	7.34461323420456e-08	12.0777604134658
LANCL1	0.00162062798181317	4.66294036909309	6.82444153651475	1.64386344562058e-11	7.35957664604332e-08	12.0757639605902
PTPN7	-0.001237135245864	4.66103570830255	-6.81374920231577	1.76424741977534e-11	7.8985356983342e-08	12.0064387100507
PLP2	-0.00213698922883765	4.6643851707965	-6.81193932035693	1.78546317125861e-11	7.99351861772478e-08	11.9947137629209
VPS28	-0.00144109264905978	4.67193932757261	-6.80778505059778	1.83511116286026e-11	8.21579267612538e-08	11.9678117813112
NCK1	0.00144109703752271	4.66650968754977	6.8059678598079	1.85725192369496e-11	8.31491686238232e-08	11.9560487638446
KMT2B	-0.00128901227751932	4.66155903255028	-6.80417500713743	1.8793528449572e-11	8.41386268687339e-08	11.9444460608542
MARC1	-0.00320587247590431	4.6639881213824	-6.80282983769289	1.89610424671313e-11	8.4888587125347e-08	11.9357424102427
RBM12	0.00168381495245917	4.66024768051892	6.79711389695533	1.96893309050137e-11	8.81491344617464e-08	11.8987758283027
PYCARD	-0.00137759920010971	4.68203397098485	-6.79533988862549	1.99208919173661e-11	8.91858331140481e-08	11.8873085090644
PIK3C2B	-0.00160035652598722	4.65758154908651	-6.79510483940056	1.99517725488225e-11	8.93240857010785e-08	11.8857893358732
IL6R	-0.0023170657727194	4.65929978644991	-6.78748271190414	2.09790103323097e-11	9.39230292577507e-08	11.8365515425747
TLK1	0.00211257241640794	4.66013653269598	6.78473534294659	2.13618484272611e-11	9.56369954088481e-08	11.8188161525014
UBE2M	-0.00152475938036467	4.6736108360789	-6.78467332343276	2.13705692755144e-11	9.56760386464779e-08	11.8184158657978
UNC50	0.0013014059608274	4.67165356376834	6.78327768761091	2.15677419608588e-11	9.6558780758765e-08	11.8094090163266
B4GALT4	0.00145252156728226	4.65935388004065	6.78302746866469	2.16032805181827e-11	9.67178868799038e-08	11.8077943843578
MCM5	-0.00142057060418033	4.66267156466793	-6.77268186666363	2.3124024773589e-11	1.03526258911358e-07	11.7410824508634
SMAD4	0.0013183281690603	4.66866844971475	6.76393363154485	2.4491493398275e-11	1.09648415944077e-07	11.6847424545296
STX10	-0.00166190733162175	4.66982629333576	-6.75690139151221	2.56479452760155e-11	1.14825851000721e-07	11.6395013047186
FAM53B	-0.00152815078764235	4.66595826687576	-6.7474562882922	2.72858017048525e-11	1.22158534232625e-07	11.5788040028916
CUL2	0.00109145710924441	4.66482320582531	6.7457767290226	2.75876019381933e-11	1.23509693877291e-07	11.5680186242301
SIRPA	-0.00263596736835225	4.68162206092678	-6.7446985294588	2.77830661831083e-11	1.24384787301776e-07	11.5610961844209
PTOV1	-0.001859175043049	4.66780499340216	-6.73683940335348	2.9249434621391e-11	1.30949718799967e-07	11.510667829482
USP33	0.00160108822801153	4.66169113779286	6.73399909818461	2.97978344273577e-11	1.33404904731281e-07	11.4924559556434
BUD31	-0.00129267279647127	4.67388700812633	-6.72435705144337	3.17357538360529e-11	1.42080969924009e-07	11.4306833751749
DSTYK	-0.00234665728793537	4.65277216891298	-6.71742350080062	3.32051411313949e-11	1.48659416845255e-07	11.3863123564467
COIL	0.00141012949361219	4.66263007927201	6.71707360753583	3.32810338712831e-11	1.48999188641734e-07	11.3840743212147
SNRK	0.00193737384241022	4.6713925933884	6.71299843803237	3.41775695303383e-11	1.53012978787324e-07	11.3580159111156
ARL8B	0.00130168739389003	4.66909105354095	6.70629522608807	3.57040319978149e-11	1.59846951254217e-07	11.3151836974755
TBC1D31	0.00160403141495191	4.66048241645192	6.70118194702289	3.69131769131666e-11	1.65260293040247e-07	11.2825368128517
RCN2	0.00193019756355017	4.6637829811079	6.70059931417562	3.7053474654399e-11	1.65888406027744e-07	11.2788182884993
NOC3L	0.00222590616194829	4.66046316540318	6.69681863194576	3.79766457337327e-11	1.70021442949921e-07	11.2546960188085
CD48	0.00204941470170183	4.68293476258627	6.69135669514264	3.93502811353059e-11	1.76171208642765e-07	11.219868377946
ABHD10	0.00173589955644982	4.65892475814077	6.68377166749085	4.1338934722904e-11	1.85074410754441e-07	11.1715455679165
ZNF207	0.000908390145111682	4.67015846631805	6.6750857818638	4.37373581571278e-11	1.95812152469461e-07	11.1162702013366
LRRC8D	0.00127261998663641	4.66164423513145	6.67474113257564	4.38352869796964e-11	1.96250579808101e-07	11.1140782565663
CMC2	0.00215267790889584	4.67026590285034	6.66840113878399	4.56755520970215e-11	2.04489446738365e-07	11.0737745935135
TXK	0.00200225171741764	4.6648069292299	6.66282180189279	4.7357508418027e-11	2.12019565187507e-07	11.0383350966016
SF1	-0.00186099828757058	4.6580088480424	-6.66145175203028	4.77797205404797e-11	2.13909808859728e-07	11.0296367505836
VPREB3	-0.00205880955879589	4.665841240815	-6.65682931073742	4.92316300769242e-11	2.2041000785439e-07	11.0003011403665
LGALS3BP	0.00509039314223791	4.66150028385804	6.65388807606442	5.01778881066367e-11	2.24646405053413e-07	10.9816446312711
PCBP2	-0.00167361048590386	4.68592974903163	-6.6525416248881	5.06169953517078e-11	2.26612288189596e-07	10.9731064606947
POFUT1	-0.00209164734715817	4.6566049262026	-6.64891421175844	5.18187972739487e-11	2.31992755395468e-07	10.9501119357944
ZMIZ2	-0.00182860793800632	4.65850502385924	-6.64801737953459	5.21202124182160e-11	2.33342190996353e-07	10.9444285774078
BZW1	0.00161850210203962	4.66970183230943	6.64799058040783	5.21292456864745e-11	2.33382632938346e-07	10.9442587580463
MTERF3	0.0015675832262021	4.66114699006803	6.64691521046633	5.24929927738699e-11	2.35011128648615e-07	10.9374449185373
FLOT1	-0.00288139207911087	4.67186161199255	-6.64470087558805	5.32498490814700e-11	2.38399574337741e-07	10.9234174235087
CSTF3	0.00142703365205588	4.65920194806958	6.61854863997854	6.30389534835172e-11	2.82225394745706e-07	10.7580665983893
KIAA0513	-0.00172951353592143	4.66487227344828	-6.61765588733348	6.34025159421293e-11	2.83853063872913e-07	10.7524324711069
EXOSC9	0.00178291813091214	4.66296679589888	6.61372845723797	6.50264605926761e-11	2.91123464073411e-07	10.7276547816925
BLVRA	0.00368197829338524	4.66876266237415	6.60884689922681	6.71018112054331e-11	3.00414808766724e-07	10.6968761722676
FKBP8	-0.00344471109682853	4.66209890032914	-6.60729901763358	6.7773327460315e-11	3.0342118703983e-07	10.6871209523359
NIN	0.00236598551618261	4.67039823018554	6.6067721960178	6.8003376272136e-11	3.04451115570353e-07	10.6838012343649
JADE1	-0.00176926446577141	4.65954771101859	-6.60312211280152	6.96184150444595e-11	3.11681644154045e-07	10.6608071530647
RBM17	0.0021873598595592	4.66488233882665	6.59995980745345	7.10479621769762e-11	3.18081726666322e-07	10.6408951816188
CDCA4	-0.00152135017445687	4.65771539949374	-6.58400960749459	7.87082917895727e-11	3.52377022341917e-07	10.5405938224537
FAM214B	-0.0020004661534454	4.66424132753942	-6.58378921372892	7.88196113765838e-11	3.52875400132966e-07	10.5392094364513
CCNC	0.00235616161564245	4.66022624454952	6.58360143674988	7.8914578078831e-11	3.53300566058926e-07	10.5380299633371
UBE2E1	0.00155162855833257	4.67453076208854	6.58250961353611	7.9468983401688e-11	3.55782638689357e-07	10.5311725585924
EPB42	-0.00571649215431602	4.66894550739202	-6.57738291189416	8.21236494106994e-11	3.67667578411701e-07	10.4989871067238
ARID3B	-0.00125607226470414	4.66485841794884	-6.57208873424056	8.49561682538896e-11	3.80348765272664e-07	10.465774089462
APLP2	-0.00182966644711158	4.66347681256667	-6.56823283992557	8.70791745284854e-11	3.89853464364029e-07	10.4415993962962
GOLPH3	0.00120500808530455	4.66956760586732	6.56490469012461	8.89533250488495e-11	3.98244036243699e-07	10.4207437598093
HERC6	0.00565230907937053	4.66994731038498	6.56427974743169	8.93096225661009e-11	3.99839180228434e-07	10.41682866516
METAP2	0.00220617931470279	4.66753260998421	6.56259472597168	9.02772806010949e-11	4.04171385251102e-07	10.4062741512759
WDR13	-0.00135358439113453	4.66370021927096	-6.55718502657026	9.34538292848808e-11	4.18392793708411e-07	10.3724058760637
SUN1	0.00177503109354493	4.66095293485179	6.55388201650351	9.54468914108557e-11	4.27315732846401e-07	10.3517393125822
ZNF263	0.00152413605819479	4.66038159867238	6.55347216222758	9.56970854117656e-11	4.28435851388474e-07	10.3491755588417
RBPJ	-0.00201069499912521	4.66557569441389	-6.53569952459246	1.07186542500333e-10	4.79874150773989e-07	10.2381425921786
DAP	-0.00162362481668943	4.66209362186425	-6.53216064021085	1.09630505931048e-10	4.908157750533e-07	10.2160663843061
NECAP2	-0.00193537782759634	4.67688908295845	-6.51845098965442	1.19624204786524e-10	5.35557564829268e-07	10.1306455216022
DDX50	0.00148519607401809	4.66314490737375	6.51308225632319	1.23776211949749e-10	5.54146100899026e-07	10.0972388869528
NOP10	-0.00172741463953763	4.68464125572876	-6.51297131198519	1.23863483836592e-10	5.54536817136423e-07	10.0965488057181
STRN3	0.00130084822882193	4.66118894534036	6.51011867358961	1.26128252974999e-10	5.64676188569071e-07	10.0788088684297
TFCP2	0.00116425752917948	4.66059907611011	6.50857595448205	1.27369890164835e-10	5.70234998267968e-07	10.0692179740172
TDG	0.00133361935092058	4.66732234832079	6.50833511226881	1.27564805723895e-10	5.71107635225879e-07	10.0677208739375
TARBP1	0.00143055653308366	4.66005126219212	6.50092662232094	1.33705302070997e-10	5.98598637371852e-07	10.0216935102632
RPS6KA1	-0.00138176182076766	4.6713186480671	-6.49452826243134	1.39240723305523e-10	6.23380718238827e-07	9.98198018608591
EIF4A2	0.00180002758622422	4.68542536507403	6.47816833919956	1.54434519260457e-10	6.91403342729065e-07	9.88059901974288
AZI2	0.00236266333093571	4.66076408396815	6.47583184051894	1.56732862611202e-10	7.0169302591035e-07	9.86613888294721
UBE4B	-0.00209594105233712	4.66043115584283	-6.47340690909336	1.59153595565357e-10	7.12530647346102e-07	9.85113646670544
APOBEC3G	0.00230768341266874	4.66989468086855	6.47308868519746	1.59473972476437e-10	7.1396497477701e-07	9.84916807780656
TRIM9	-0.00307464357651899	4.65061561781282	-6.46921663818424	1.63423149335006e-10	7.3164543957282e-07	9.82522439510238
ADCY7	0.00139877954163037	4.66430367914954	6.45951175297949	1.73746769760006e-10	7.77864288215545e-07	9.76526926796455
JADE3	-0.00210953682366366	4.65137225398992	-6.45572768585021	1.779427503774e-10	7.96649693439618e-07	9.74191412414984
FBXO28	0.00125396384052401	4.66163889972353	6.45262203969575	1.81460419979359e-10	8.12398300247592e-07	9.72275547254249
KRIT1	0.00161262350137914	4.65911662806251	6.44284834543334	1.92980741963897e-10	8.63974781772365e-07	9.66251652333072
PEX2	0.00192425366707738	4.6632172552426	6.44240431896084	1.93520775642463e-10	8.66392512551307e-07	9.65978179400488
PTPN9	-0.00168392916011317	4.65378852435043	-6.44166487609081	1.94423384417577e-10	8.70433492037491e-07	9.65522799540852
PIGA	0.00187877006621218	4.66175251174063	6.4349731369058	2.02781312080933e-10	9.07851934186336e-07	9.61403909250187
C1GALT1C1	0.00237386331092448	4.66216227702988	6.43278926276605	2.0558429038694e-10	9.2040086806233e-07	9.60060537093746
DNAL4	-0.00127867050680486	4.66165333987562	-6.43120754554482	2.07638045605398e-10	9.29595530175366e-07	9.59087830394274
ARHGAP19	-0.00106237512648022	4.66304294720445	-6.42985049949295	2.09416071101418e-10	9.3755575032105e-07	9.582534629551
MLST8	-0.0012638528091129	4.65802401335409	-6.42785612733813	2.12056199414408e-10	9.49375604778304e-07	9.57027532169569
OGDH	-0.00172236033158679	4.66241244388278	-6.42601562657851	2.14521515087475e-10	9.60412823046624e-07	9.55896492496172
SMC3	0.00144026419252974	4.66583200168397	6.42462070662586	2.16408645161542e-10	9.68861504388222e-07	9.55039471203748
APOL3	0.00175667810196689	4.66654973184417	6.4246183419717	2.16411857956097e-10	9.68875888069449e-07	9.55038018533728
VPS37C	-0.00163110284905343	4.66888919052798	-6.42267790291704	2.19064076852236e-10	9.80749872067462e-07	9.53846119220946
OAS1	0.00722108359962093	4.67140164030865	6.42242003979008	2.19418913151688e-10	9.82338474180107e-07	9.53687753509507
SLC31A1	-0.00169755011971784	4.66117787343033	-6.42182031607598	2.20246348109925e-10	9.86042900488134e-07	9.53319457733661
FEN1	-0.00169770274297587	4.65817229774603	-6.41489682867599	2.30022523303861e-10	1.02981083683138e-06	9.49069948554303
PGRMC1	0.00221036247576922	4.66942833469123	6.40815455010443	2.39950350273032e-10	1.07425771817236e-06	9.4493567350284
GART	0.00121746023360725	4.66546771696488	6.40634560344136	2.42684535590021e-10	1.08649866583652e-06	9.43827125221547
SSR1	0.00143242725840675	4.67332686220819	6.40473905825532	2.45138335644995e-10	1.09748432868264e-06	9.42842850433403
GRSF1	0.00112283253620671	4.66642873270685	6.40257876573662	2.48476216864124e-10	1.11242802290069e-06	9.41519668211285
PALB2	-0.00140695757283105	4.65541997855394	-6.40203490256865	2.49323524946448e-10	1.11622142118525e-06	9.41186615314998
WDR61	0.00156388165376153	4.66563874683431	6.3969882524676	2.57321945827868e-10	1.15203035147137e-06	9.38097358557595
CERS6	0.00141282600067871	4.66831840653433	6.39695678112028	2.57372603871738e-10	1.15225714753377e-06	9.38078100647636
SUB1	0.00237573922121204	4.6653906657026	6.39252290466143	2.64607997421667e-10	1.1846500044568e-06	9.35365790880079
DYSF	-0.00378970677692791	4.67411976566353	-6.39102224849282	2.67101614276761e-10	1.19581392711706e-06	9.34448191196843
SLC7A5	-0.00351974540993449	4.662272891906	-6.38737302747466	2.73261784211163e-10	1.22339300791338e-06	9.32217637008851
SLC52A2	0.00105720529014253	4.6606064968013	6.38631841002237	2.750678009993e-10	1.23147854507387e-06	9.31573227613259
RPS6KB1	0.00159156366649071	4.66608673367663	6.38622371813095	2.75230529565528e-10	1.23220708086487e-06	9.31515372187791
ZFYVE26	0.00168549197212364	4.6644840904647	6.38142048555721	2.83609622327485e-10	1.26972027916015e-06	9.28581689650179
DMTN	-0.00430428563454655	4.67049442862416	-6.38124323006916	2.83923566371765e-10	1.27112580664639e-06	9.28473465355171
PSME4	-0.0019618579772045	4.67129850382027	-6.38010188097548	2.85953211138625e-10	1.28021252626762e-06	9.27776674125081
RIPK2	0.0019943199247443	4.66448872535949	6.3782604265413	2.89257802243875e-10	1.29500718064583e-06	9.26652709552332
NIF3L1	0.0014320644344421	4.66586492598119	6.36702237092984	3.10249918700023e-10	1.38898888602001e-06	9.19799772284718
ZFAND3	-0.00133110826987259	4.66235177915699	-6.3608198576664	3.22466643311895e-10	1.44368316210735e-06	9.16022214812604
NOL10	-0.00298575068215623	4.65809325553702	-6.36046693420418	3.23175747582098e-10	1.44685782192505e-06	9.15807372467476
TYROBP	-0.00189453589925304	4.69837293266007	-6.35950556563102	3.25115102453832e-10	1.45554031368581e-06	9.15222193978041
TAGLN2	-0.00193097188794411	4.67373080325747	-6.35481732293194	3.34736921536896e-10	1.49861719772068e-06	9.12369648628935
CYP27A1	-0.00330592390797779	4.6590938814194	-6.35064149194047	3.43541221063269e-10	1.53803404670026e-06	9.09830494144706
CNPPD1	-0.0025317659751023	4.66653527233143	-6.34587189984999	3.53874645354001e-10	1.58429678724986e-06	9.06932160209431
BMPR2	0.00205769360059271	4.65743114961854	6.33956220621668	3.68012912280405e-10	1.64759380827937e-06	9.03101006788607
INSIG2	0.00162006245462187	4.66236034558625	6.3332710260465	3.82659163302282e-10	1.71316507410432e-06	8.99284557085254
STAT5B	-0.0014594650917843	4.66755309852434	-6.33146101206294	3.86977547290872e-10	1.73249847922123e-06	8.98187179968014
USP8	0.00133075326597432	4.6615160177476	6.32917433992218	3.92501336641088e-10	1.75722848414215e-06	8.96801223377223
TOR3A	0.00133190669908068	4.66058424133176	6.32510114709596	4.02532333733794e-10	1.8021372581262e-06	8.94333585030199
CLNS1A	0.00144478519869917	4.6703468233087	6.3234257511389	4.0673068312605e-10	1.82093326835532e-06	8.93319010718849
GGPS1	0.00164146644495489	4.66652610712349	6.3233319496801	4.06967000269259e-10	1.82199126020547e-06	8.93262214355222
GGA3	-0.000981869779161038	4.66038411816626	-6.32050431307757	4.14154124861841e-10	1.85416801700646e-06	8.91550454128203
PAPSS2	-0.00259364442256693	4.65104286983333	-6.31751071012027	4.21898334208507e-10	1.88883884225149e-06	8.89738984999552
RPAP2	0.00197834561720089	4.65899255188944	6.31482342478367	4.28970601454851e-10	1.92050138271337e-06	8.88113540187639
UBE2L6	0.00328959866743883	4.6723154215852	6.31397721878294	4.31221506983414e-10	1.93057868676474e-06	8.87601830542432
PPM1F	-0.00189401592893468	4.67462220249292	-6.31132327776412	4.38356146736488e-10	1.96252046893926e-06	8.85997370763346
WWP1	0.00146987908958707	4.66617993384191	6.30921644073193	4.44102057225427e-10	1.98824491019824e-06	8.84724105399421
TAF7	0.00148974893167431	4.66509602525486	6.3084643131193	4.46171095285455e-10	1.99750799359298e-06	8.8426965168939
ITGA5	-0.0015464825701148	4.66628795886131	-6.30188057098884	4.64689342932906e-10	2.08041418831062e-06	8.80293707875947
MYLIP	0.00193865618698297	4.67692956067556	6.29954629009866	4.71433796988571e-10	2.11060910911783e-06	8.78884938543812
NFE2L2	0.00152527518502144	4.6703434894341	6.29699990775342	4.78900227684081e-10	2.14403631934163e-06	8.77348706953836
NSL1	0.00212825056968402	4.67168184458122	6.2877638183026	5.06964722391401e-10	2.2696810621463e-06	8.71781339758449
WNK1	-0.00267597710149658	4.65987915942705	-6.28005054852253	5.31628690160955e-10	2.38010164585059e-06	8.67137626771881
AP2M1	-0.0016215211888051	4.67008480819633	-6.27856461165932	5.36513081430243e-10	2.4019690655632e-06	8.66243628777392
NCF4	-0.0022093354952597	4.65896790062697	-6.27795755837278	5.38521110097508e-10	2.41095900990654e-06	8.65878457311012
SLC25A23	-0.00171037982026245	4.66073446792219	-6.27462557644415	5.49674251781267e-10	2.46089162522473e-06	8.63874686277556
CYP2R1	0.00159831673204902	4.65717644801372	6.26967127655329	5.6667637030316e-10	2.53701010984725e-06	8.60897091719205
PARP11	0.00203974422356357	4.65919103322186	6.26455841680649	5.84761404710282e-10	2.61797680888793e-06	8.57826455687184
EXTL3	-0.00156777259873309	4.65911075688231	-6.25620715390586	6.15521356602264e-10	2.75568911350834e-06	8.52815855421585
MFSD1	0.00156756727582685	4.67187460862781	6.25375806400112	6.24838084170512e-10	2.79740010283138e-06	8.51347607010521
PUM1	0.00120341111461908	4.67083323851321	6.25359535101497	6.25461929420956e-10	2.80019305801762e-06	8.51250077941634
HSPA8	0.0018462800425123	4.6867778889668	6.25316178269075	6.27127213741231e-10	2.80764853591949e-06	8.50990211339488
SNRPC	-0.00123491149116273	4.66333518495864	-6.25177914121507	6.32466770298417e-10	2.83155373062601e-06	8.50161611575734
STX5	-0.00103363875611162	4.67290099154332	-6.24818797188948	6.46543763886729e-10	2.89457643092088e-06	8.48010251780818
GTF3C3	0.00117344604815361	4.66191599217159	6.24315656440126	6.66782560408842e-10	2.98518552295039e-06	8.44997991666842
SIRT7	-0.00121826943933456	4.65774469979002	-6.24130503711165	6.7438507667794e-10	3.01922198828714e-06	8.43890057200934
ASAP1	-0.00192354334041234	4.67360910193191	-6.23887255624294	6.84501895784725e-10	3.06451498742821e-06	8.42434943292068
MRPS35	0.001306605502851	4.66140873130712	6.23858605604042	6.85703184409906e-10	3.06989315660315e-06	8.4226359258696
AHSP	-0.00492669201214735	4.67807282341645	-6.23857746077462	6.85739255970761e-10	3.0700546489811e-06	8.42258452021732
UBR4	-0.00139250321338391	4.66817490773863	-6.23713920544176	6.91801338521913e-10	3.09719459256261e-06	8.41398366841675
R3HDM4	-0.00288923353841675	4.69220450985665	-6.23558427683579	6.98414101114831e-10	3.1267999306911e-06	8.40468714530008
PRDM1	0.002891182014646	4.66505804157181	6.23392485032689	7.05539404157784e-10	3.1586999124144e-06	8.39476819588756
CASC3	-0.00158058489505741	4.66933093301872	-6.22860415942418	7.2886791965752e-10	3.26314167630672e-06	8.36298093542478
ISG15	0.00658081111346487	4.67904403729276	6.22710290245392	7.35585387878167e-10	3.29321578153055e-06	8.35401651051678
APMAP	-0.00207332084070089	4.67051711786048	-6.22036795500735	7.66473272479394e-10	3.43150084089025e-06	8.31382460349285
TOR1B	0.00382170794152348	4.66649037257666	6.22014033959944	7.67539002982726e-10	3.43627211635366e-06	8.31246696675079
DNAJA2	0.00117482180924178	4.67130657317314	6.21928451515209	7.71559077249305e-10	3.45426998884514e-06	8.30736271624481
SYNJ1	0.00206519694926222	4.66096265007484	6.2188374537659	7.73667236933816e-10	3.4637082197527e-06	8.30469663856036
RAB9A	0.0011678604669223	4.66648168321768	6.21861837115067	7.74702395274001e-10	3.4683426236417e-06	8.30339019017171
ASCC3	0.00111471712489841	4.66150916446758	6.21480463135152	7.92940529467415e-10	3.54999475042562e-06	8.28065458966242
RASSF2	-0.00173771816629387	4.68020726847792	-6.21363264337058	7.9862902255596e-10	3.57546213398303e-06	8.27367035183743
ATG9A	-0.00164194007973961	4.66223556378878	-6.20386850591779	8.47597093749011e-10	3.79469218871432e-06	8.21552974135623
HOOK2	-0.00168020220845477	4.65276192977643	-6.20385974989271	8.47642295824053e-10	3.79489455840428e-06	8.21547764114321
DPEP2	-0.00192243681636395	4.67314698424026	-6.20057837112115	8.64748949528208e-10	3.87148104703779e-06	8.19595748195516
FXR1	0.0012500086555205	4.66532991451247	6.18499483038099	9.50704000935849e-10	4.2563018121898e-06	8.10338380906995
RFX5	0.00107410632274885	4.66949985402123	6.18467957111024	9.52526296571359e-10	4.26446022974997e-06	8.10151322162695
ADORA2A	-0.00126565240222742	4.66274650628407	-6.18446160845791	9.53788182319996e-10	4.27010969224662e-06	8.10021999370529
SMAP1	0.00120766237998371	4.66074133705876	6.18340125327409	9.59950397897573e-10	4.29769793138743e-06	8.09392923232524
SMIM7	0.00131839446677162	4.66129355434808	6.17982925982609	9.80996424409556e-10	4.39192099208158e-06	8.07274496860978
DYNLT3	0.00181806759615544	4.66001976731601	6.17760759929344	9.94312981603257e-10	4.45153921863778e-06	8.05957472471114
F5	-0.00357326441772532	4.65837441330605	-6.17750412260924	9.94937501893848e-10	4.45433519597876e-06	8.05896140954451
LRRC41	-0.00264840040952663	4.66012649620519	-6.17738015181721	9.95686216255338e-10	4.45768719017515e-06	8.05822663644663
TRIM8	-0.00121915754754731	4.67120889126748	-6.16750990393945	1.05709680680564e-09	4.73262240406885e-06	7.99976920843547
EXOC3	-0.00122659825707405	4.66139116098464	-6.16579102043026	1.06816307910235e-09	4.78216610514122e-06	7.98959773008345
DRG2	-0.00107189341307468	4.65798043699963	-6.1627008344981	1.08834311870877e-09	4.87251214245917e-06	7.97131812039042
SLCO3A1	-0.00170548530472825	4.66731476674973	-6.15978661000097	1.10771495468948e-09	4.95923985214481e-06	7.95408708881133
SEC11A	0.00128266845202774	4.67312878992608	6.1574182710223	1.123705785479e-09	5.0308308015895e-06	7.9400892387225
UBL3	0.00149137280440481	4.66700677980152	6.15517980019648	1.13902687907372e-09	5.09942333761302e-06	7.9268635013705
TFE3	-0.00209422358658262	4.65960825403284	-6.15443106314626	1.14419695665571e-09	5.12256977494759e-06	7.92244066252406
ITFG1	0.00118525266937297	4.66661962077242	6.15413047057198	1.14627900892355e-09	5.13189112295075e-06	7.92066518132918
STAT2	0.00308791774163986	4.68070434543796	6.15104533613017	1.16786317594782e-09	5.22852343871837e-06	7.90244711338087
SMOX	-0.00398944011812397	4.66617014110905	-6.14354316792983	1.22201926578647e-09	5.47098025292603e-06	7.85818093306534
UBXN4	0.00126404671745384	4.67307744085009	6.13857690540614	1.2592103447754e-09	5.63748471355945e-06	7.8289050111181
RSBN1	0.00148845231708439	4.66679262011149	6.13834636284844	1.26096340232373e-09	5.64533315220334e-06	7.82754649954043
CD46	0.00184171110146458	4.67684533784108	6.13640262973879	1.27583870883041e-09	5.71192989943374e-06	7.81609458038134
B2M	0.00232224551147731	4.70626799909517	6.13556627697435	1.28229188186513e-09	5.7408207551102e-06	7.81116805355965
AKAP11	0.00147594667313378	4.66266521566434	6.13176777042417	1.31200392795694e-09	5.87384158546322e-06	7.78880074869905
TARS	0.00154392107015866	4.66397154448312	6.13123752025568	1.31620466975982e-09	5.89264830651471e-06	7.78567940995765
PROSER1	0.00114784420453073	4.66348545801938	6.13095849974183	1.31842039346967e-09	5.9025681015637e-06	7.78403704408249
MAFB	0.00346314386942215	4.66868345855489	6.1266907424163	1.35276834598149e-09	6.05634388495914e-06	7.75892479320709
LTBP4	-0.00159337397333736	4.65515890118818	-6.119090141392	1.4161160832333e-09	6.33995170463549e-06	7.71424124834517
ABCE1	0.00171338368430884	4.66313522904646	6.11896876498768	1.41715083767815e-09	6.34458430028509e-06	7.71352809582231
SLC16A5	-0.00184389886425329	4.66368187441382	-6.11875058343714	1.41901272888801e-09	6.35291998723163e-06	7.71224619296963
LAP3	0.00408814657119105	4.67350251239121	6.11175230630762	1.48001720048555e-09	6.62603700657381e-06	7.67115081518032
FOXO4	-0.00252917909493178	4.67196857501758	-6.10333025676842	1.55683348542843e-09	6.96994351426307e-06	7.62175201399852
NECAP1	0.00116250156086561	4.66834172087503	6.10323394778696	1.55773403027495e-09	6.97397525354094e-06	7.62118748388636
ADAM19	-0.00163013102396814	4.67306518023307	-6.10206929900108	1.56866451151887e-09	7.02291101807e-06	7.61436136128108
NUDT21	0.00193345684212343	4.66287867076255	6.09836312505193	1.60394833956386e-09	7.18087671622739e-06	7.59264707057661
CKAP4	-0.00245722327870457	4.67170628956364	-6.09750074281102	1.61226891268855e-09	7.21812792210662e-06	7.58759615378786
PNISR	0.0014402799810016	4.66837742680961	6.09717406019987	1.61543185509911e-09	7.23228841527871e-06	7.5856829663452
TRAT1	0.00222126171250281	4.66551485770156	6.09674065017382	1.61963748313678e-09	7.25111701200334e-06	7.58314488472176
RAB29	0.00126415534700808	4.66485317135041	6.09465519869009	1.64002373039713e-09	7.34238624098794e-06	7.57093464236487
ZSWIM8	-0.00108384983996057	4.66657689174353	-6.09149061698243	1.67143825434313e-09	7.48302906469419e-06	7.55241346378602
SRF	-0.00165633022097733	4.66929019825149	-6.086951004004	1.71753048721762e-09	7.68938399127327e-06	7.5258601492387
RTCB	0.00140904277938159	4.66497101844672	6.07990926820427	1.79149267520307e-09	8.02051270688415e-06	7.48470730351737
SMYD2	0.00130947486216737	4.65904188818628	6.07632323783992	1.83034379675176e-09	8.19444917805761e-06	7.46376689034179
STK26	0.00160573736687297	4.67120883518418	6.07555292595941	1.83879603764046e-09	8.23228986051635e-06	7.45927018140337
RSRC2	0.00170734899305724	4.66978934014128	6.0739387157114	1.85663168780481e-09	8.31214006630212e-06	7.44984890108792
PLEK2	-0.0039964315192611	4.6562783724559	-6.07099551277453	1.88958716939031e-09	8.45968175736042e-06	7.432676926948
PPME1	-0.00201246000824185	4.65984534913634	-6.06545577362868	1.95317205713255e-09	8.74435129978242e-06	7.4003763476318
ARHGAP1	-0.0011926707336265	4.66973674864098	-6.06006052733227	2.0171034631153e-09	9.03057220436718e-06	7.36894432961635
GYPE	-0.00513255933735923	4.66535883628937	-6.05991810583599	2.01881846753383e-09	9.03825027914898e-06	7.36811494862336
HMBS	-0.0018229997210728	4.65544706184092	-6.05881273561889	2.03217753041394e-09	9.0980588036632e-06	7.36167851690323
LST1	-0.0018551979416408	4.67259606491719	-6.05657478470356	2.05948917846816e-09	9.22033305200197e-06	7.34865051702073
GNPAT	0.000930356543344502	4.6641890568512	6.05612668969957	2.0650005499625e-09	9.24500746218213e-06	7.34604251024362
API5	0.00127574674225173	4.66773169263358	6.05366387955294	2.09554994102149e-09	9.3817770859532e-06	7.33171160809326
FAM172A	0.00111207035572036	4.66393174312032	6.0524858747307	2.11031773721431e-09	9.44789250950845e-06	7.32485878477955
DDX58	0.00448236333588881	4.66590687936814	6.04359727164405	2.22506962455515e-09	9.9616367091334e-06	7.27319055311667
AKR1A1	0.00109628447693044	4.66891776117683	6.03897944507322	2.28706643738149e-09	1.02391964401569e-05	7.24637533986369
GOLGA5	0.000966833032231662	4.66290658453921	6.03322098803359	2.36674174709624e-09	1.05959028017499e-05	7.21296303898564
RBM38	-0.00315486503281903	4.66923704221778	-6.0310930659214	2.39686417071499e-09	1.0730760892291e-05	7.20062361836901
RRP12	-0.00193307251948482	4.65990654709383	-6.03016294002585	2.41014802199592e-09	1.07902326944757e-05	7.19523125147291
NDRG3	-0.00146990994625096	4.66518776150172	-6.02526473551494	2.48129698508191e-09	1.11087666022117e-05	7.16684674307694
SLC35F2	-0.00168475059460071	4.65301251322364	-6.02268775162382	2.51954745808299e-09	1.12800139698376e-05	7.15192195488043
SIN3B	-0.00137620797705118	4.65471832632791	-6.01155476887549	2.69151197819407e-09	1.20498991263749e-05	7.08751204429231
OARD1	0.00113053584187917	4.66355751753213	6.00735839639543	2.75925831248781e-09	1.23531994650079e-05	7.0632623980254
ADPRM	0.00175178342064974	4.65883974425866	6.00501659999447	2.79778450289626e-09	1.25256812194666e-05	7.04973660153393
KAT8	-0.00131164015712848	4.66323021899908	-6.00416946043701	2.81185010093967e-09	1.25886529019069e-05	7.04484487170575
MSRB1	-0.00220068974025711	4.69182866278408	-5.98973515228833	3.0623866567056e-09	1.3710305062071e-05	6.96159299847013
PDCD6IP	0.00105488765413675	4.66246262484213	5.98811965578471	3.09174621640651e-09	1.3841747810852e-05	6.95228688759313
TPGS2	-0.00241246687744923	4.66316491245043	-5.98765396087109	3.10026047319924e-09	1.3879866138513e-05	6.94960466912934
TNFAIP3	0.0018009809651387	4.66558351940083	5.98615870043929	3.12775306167317e-09	1.40029504571108e-05	6.94099386021325
NFE2	-0.00243022414816085	4.68423190142517	-5.98588920271142	3.13273340538987e-09	1.40252474559304e-05	6.9394421049615
RRAGD	-0.00183225336982673	4.66351590349335	-5.98371732868824	3.17315317055267e-09	1.42062067445643e-05	6.92693890676694
SLC20A1	0.00116133017241182	4.67395199766877	5.98241129633195	3.19770356463138e-09	1.43161188588547e-05	6.91942226073964
E2F2	-0.00337995786542056	4.67225976528959	-5.97807236772512	3.28060276320926e-09	1.46872585708879e-05	6.89446115734455
PDE3B	0.00166512479545755	4.66097215097747	5.97668689125122	3.30751232213691e-09	1.48077326662069e-05	6.88649426804351
PACS1	-0.00158640778328945	4.6634086276234	-5.97543788535545	3.33195568518693e-09	1.49171656025819e-05	6.87931358299258
TWF2	-0.00108108422241315	4.66980822887008	-5.97404483073969	3.35942595219976e-09	1.50401499879983e-05	6.87130637664473
EHBP1	0.00141934765993224	4.65831374821416	5.97323514033601	3.37549396329005e-09	1.51120864736496e-05	6.86665310874899
WDR70	0.00118987268341364	4.65998840354688	5.97060829392545	3.42814046111543e-09	1.53477848444138e-05	6.85156070010257
TSPO	-0.00172853253615646	4.69097905264715	-5.96793787096528	3.48248083135833e-09	1.55910666819912e-05	6.83622419882273
JMJD1C	0.00158908137369984	4.67063025295388	5.96616139391867	3.51909461660015e-09	1.57549865985189e-05	6.82602522084282
KIF5B	0.001502369157099	4.66061064125786	5.96584883392384	3.52557529976178e-09	1.57840006170335e-05	6.82423106428071
DNAJB9	0.00153230170719532	4.6618709080888	5.96152209976197	3.61649126177237e-09	1.61910313789549e-05	6.79940365443399
FAM120A	0.00138588021586994	4.6773612891214	5.96115745512887	3.62425701360452e-09	1.62257986499074e-05	6.7973120311628
RYK	0.00124555436493168	4.65951413439857	5.95975990937173	3.65417108775741e-09	1.63597239598899e-05	6.78929671843207
ZNF45	0.0014949626317593	4.65429413565547	5.95899536655718	3.67063765238497e-09	1.64334447697275e-05	6.78491258670573
MCUR1	0.00151046776712249	4.65945390280988	5.95242322880073	3.8152034380601e-09	1.70806657921951e-05	6.74724725562176
DCP2	0.0015399752669385	4.67223420309161	5.94995452110068	3.87092899194061e-09	1.73301490969181e-05	6.73310884386493
MCOLN1	-0.00231160712073653	4.66359504252469	-5.94982698290593	3.87382933851694e-09	1.73431339485403e-05	6.73237857326084
TARS2	-0.00148086335874442	4.65437081976759	-5.94342559311091	4.02215740741784e-09	1.80071987130097e-05	6.69574342679928
CD93	-0.0020577375829065	4.67236481831205	-5.94171453892701	4.06273342138985e-09	1.81888575275624e-05	6.68595722857189
HIST1H2AC	0.00242545967775598	4.67667052965368	5.92591666212287	4.45671557403811e-09	1.99527156249686e-05	6.59572574656387
POP7	-0.00128825388800635	4.65859636032581	-5.92374857368581	4.51361151477877e-09	2.02074387516645e-05	6.58335975167432
ALOX5AP	-0.00243429949259255	4.69461230383391	-5.9198376630938	4.61803916746159e-09	2.06749613527256e-05	6.56106389222755
PGD	-0.00216976752165188	4.67855579245339	-5.91215985930901	4.82994324658616e-09	2.16236559149662e-05	6.51733275352518
SNCA	-0.00523291100945311	4.68475454847762	-5.90340685301491	5.08309365770992e-09	2.27570103055673e-05	6.46754142841285
ZDHHC6	0.00091913459326598	4.66668072524671	5.9027307642359	5.1031764784074e-09	2.28469210938299e-05	6.4636983438514
EIF4G3	0.00174085400240731	4.66456746365373	5.9009496606383	5.156454049094e-09	2.30854447777938e-05	6.45357598123902
DYNC1I2	0.00116086318209963	4.66535590787166	5.89988197673679	5.18865080110156e-09	2.32295896365317e-05	6.44750947609825
M6PR	0.0014624169482147	4.67263480034066	5.89462985848202	5.34990627186054e-09	2.39515303791196e-05	6.41768207244991
THAP1	0.00130796932255972	4.66020126101937	5.89270632843775	5.41017777016847e-09	2.42213658770442e-05	6.40676425700011
YPEL5	0.0016551686230688	4.67534520912168	5.88858163705443	5.54165931294923e-09	2.48100087440737e-05	6.3833639108778
MTIF2	0.00106723501309958	4.66213232551997	5.88754356864152	5.5752368763745e-09	2.49603354955286e-05	6.37747708889683
CDC123	-0.00120231710558638	4.66714589791818	-5.8857628350223	5.63329916275358e-09	2.52202803516478e-05	6.36738089205827
MAPK6	0.00161622908221748	4.66147947999952	5.88477836774447	5.66565102316545e-09	2.53651196307117e-05	6.36180048521527
SLC15A3	-0.00180234457736628	4.67301765441207	-5.88426299243841	5.68265957055483e-09	2.5441266897374e-05	6.35887944835081
SUMO3	0.00119940409453889	4.67547390482958	5.88241096986488	5.74419214549384e-09	2.57167482353759e-05	6.34838453243227
PIP5K1B	-0.0024274002496103	4.65468765100114	-5.88181357617264	5.76417840313461e-09	2.58062267108337e-05	6.34499991365612
CTDNEP1	-0.00105236283517574	4.66321932294124	-5.87853659087657	5.87502364837063e-09	2.63024808737553e-05	6.32643933963854
IRAK1	-0.00103554760756452	4.66854091752769	-5.87845271571461	5.87788784549794e-09	2.63153038842943e-05	6.32596440313349
PFKFB3	-0.00259510754783765	4.66091301842671	-5.87721843750471	5.92019405829929e-09	2.65047087990059e-05	6.3189761241702
FCGR2A	-0.00256304063842094	4.68299803407337	-5.87638250650702	5.94901486165771e-09	2.66337395356416e-05	6.3142439916185
SCYL2	0.00148003225245397	4.66466161914629	5.87612792163131	5.95781943597079e-09	2.66731576148412e-05	6.31280293241691
NAA10	-0.000963072540622001	4.66453203819828	-5.87575102898835	5.9708772244924e-09	2.67316173340525e-05	6.31066966494003
RIOK2	0.00159401650130153	4.65999698102112	5.87272520231906	6.07672525727613e-09	2.72054989768252e-05	6.29354762759754
TMBIM4	0.00125452431199147	4.68344945357337	5.87230934234104	6.09141483313913e-09	2.72712642079639e-05	6.29119506660365
ACP2	0.00215106201948068	4.65879113292412	5.87087229086195	6.14244318344031e-09	2.74997181322623e-05	6.2830667100315
NUP205	0.00104290247711702	4.66582311013209	5.86943385510294	6.19393771316848e-09	2.77302591418553e-05	6.27493236544902
SLC25A37	-0.0031108563329818	4.68568098542336	-5.86827960935143	6.23556248961627e-09	2.79166132660121e-05	6.26840644613045
SGSH	-0.00159027768234399	4.6631361385068	-5.86640014719655	6.30392414294091e-09	2.82226683879465e-05	6.25778280950815
PRRC1	0.00142978102902269	4.66325749179068	5.86614991265573	6.3130808245158e-09	2.82636628513572e-05	6.2563685992045
REV1	0.00117614592077597	4.65965798523439	5.86309150204869	6.42604787267213e-09	2.87694163259531e-05	6.23908837902672
SDAD1	0.00134575696688621	4.66990215261419	5.86282164268533	6.43610956883922e-09	2.88144625396932e-05	6.23756405601694
CDKN2AIP	0.00125388131567128	4.66053703332227	5.86206495110962	6.46440471776053e-09	2.89411399214139e-05	6.23329016686817
FOXO3	-0.00266392651472369	4.68007481792448	-5.86184413134751	6.47268470338363e-09	2.89782094170485e-05	6.23204304524369
LILRA2	-0.00217493020284465	4.67896926788386	-5.86114480410194	6.49897531905048e-09	2.9095912503389e-05	6.22809374820345
MPP1	-0.00341917361111044	4.67699219963179	-5.86061449963713	6.51898099810511e-09	2.91854779285166e-05	6.2250992606813
DECR1	0.00133366867954443	4.67888681186	5.85936228363221	6.56645911899871e-09	2.93980374757572e-05	6.21802932608384
SYF2	0.00137776431110215	4.66879889803699	5.8535777438181	6.79018986196682e-09	3.03996800120255e-05	6.1853883048897
SMCO4	0.00234215127831217	4.66472357674652	5.85099660333723	6.8924016018768e-09	3.08572819716024e-05	6.17083305805157
CRBN	0.0013788402030217	4.66868643528581	5.84624504477372	7.08449415280668e-09	3.17172803221155e-05	6.14405418683102
BCAP29	0.00150988768026838	4.65619790328966	5.84412099253519	7.17204123391779e-09	3.21092286042499e-05	6.1320899458344
DNAJA1	0.00186357862357767	4.67793626867723	5.84011606709474	7.3399881861501e-09	3.2861127109394e-05	6.10954217117095
NME4	-0.00173980528563966	4.66601664125004	-5.83388840448484	7.60878256185891e-09	3.40645195294423e-05	6.07450877379029
CXCR1	-0.00349610980359838	4.67217671627166	-5.82889305213359	7.83129637152085e-09	3.50607138552988e-05	6.04643267569559
PELP1	-0.00112714326822605	4.66007463050085	-5.82054832036445	8.21721925114137e-09	3.67884905873599e-05	5.99958123327294
ANAPC1	-0.00138556316520333	4.65968535120618	-5.81920476588095	8.28106221463652e-09	3.70743155349277e-05	5.99204366269385
TIMM17B	-0.00102211652058237	4.66104981376813	-5.81585874425706	8.44216522510658e-09	3.77955737128022e-05	5.97327891062027
AGRN	-0.00266103187677835	4.65526662949243	-5.81497675797185	8.48513656797715e-09	3.79879564148337e-05	5.96833432636071
MRPS34	0.00208427458571769	4.65673867168447	5.81407382831006	8.52934893781e-09	3.81858951945754e-05	5.96327304877091
BAG6	-0.00174289524814597	4.66150094775986	-5.80998627504143	8.73232054773201e-09	3.90945990921962e-05	5.94036980169861
LAMA5	-0.00194306464179661	4.65553756168285	-5.8085045062736	8.80705469713822e-09	3.94291838790878e-05	5.93207088610415
GNA13	0.00155230313006527	4.67443163473323	5.80610566934959	8.92936417972907e-09	3.9976763432647e-05	5.91863991897509
NBEAL2	-0.00156000995803574	4.66675901671693	-5.80585506740569	8.94223663998344e-09	4.00343934372058e-05	5.91723710771898
PPA1	0.0016566978226793	4.67429631066705	5.80480031493882	8.99661359553033e-09	4.02778390671893e-05	5.91133346399792
TIMP1	-0.00195187580922074	4.68196975059859	-5.80448769757198	9.01279211287883e-09	4.03502702893585e-05	5.90958387789217
TSC2	-0.00151121203867088	4.65511409131961	-5.80366582019184	9.05546103176648e-09	4.05412990392185e-05	5.90498459693057
CHMP5	0.00361031650177956	4.66901821706747	5.80247325690831	9.1177246225087e-09	4.08200531349715e-05	5.89831200539335
ZNF7	0.00161176123712625	4.65808948971996	5.80110589945901	9.18962728565067e-09	4.11419613578581e-05	5.8906629740994
RNF44	-0.00119261904075874	4.66626579045325	-5.7972706532968	9.39426311839472e-09	4.20581159810532e-05	5.86921742243617
PSME2	0.00200136026152542	4.68232210523561	5.79720645505927	9.39772599922039e-09	4.20736192985097e-05	5.86885855684968
SLC2A1	-0.00209003449712331	4.66395615850682	-5.79561494146422	9.48397137864687e-09	4.2459739862202e-05	5.85996323618996
DCUN1D4	0.00168332191398246	4.65938675195083	5.79560760804901	9.48437056046372e-09	4.24615269991961e-05	5.85992225335079
MPHOSPH10	0.00116540894473793	4.66483948123999	5.79500786573075	9.51707193873738e-09	4.26079310697272e-05	5.85657075206513
ZER1	-0.0018455868250502	4.6575554655064	-5.79480894465462	9.5279424786849e-09	4.26565984770723e-05	5.85545920521183
GLRX3	0.00177114626908192	4.66319879427345	5.78848215119682	9.88006364483148e-09	4.42330449379105e-05	5.82012429222791
RABEP1	0.00153162780980143	4.66634761106584	5.78373944035764	1.01522988372079e-08	4.54518418941798e-05	5.79365987697776
MOSPD2	-0.00189893846417366	4.6637028606653	-5.78104063665434	1.0310458136163e-08	4.61599210756018e-05	5.77860947533724
ACOX3	-0.00123179821902575	4.65555406161569	-5.77833260651227	1.04715683412945e-08	4.68812114639753e-05	5.76351416379354
FBLN5	-0.00298882222956109	4.65195002922848	-5.77757693688506	1.05169614441274e-08	4.70844363853585e-05	5.7593030213346
BAG4	-0.00205423274091476	4.65806377456361	-5.77559714404779	1.0636798001809e-08	4.76209446540988e-05	5.7482725917909
TOP3B	-0.00148417568877779	4.66130640652073	-5.77506482312742	1.06692454156469e-08	4.77662117258511e-05	5.74530735978836
ADIPOR1	-0.0036378786383402	4.6864499550588	-5.77076555574493	1.09348613258124e-08	4.89553741556619e-05	5.72136807431116
UBA52	-0.0020070960779579	4.7062433906011	-5.76994890831307	1.09860376472867e-08	4.91844905469025e-05	5.71682266583917
DDX5	0.00144705949810042	4.68829036438412	5.76525077271346	1.12850131044417e-08	5.05230036685855e-05	5.69068472108852
GAPDH	-0.00144921983569102	4.68508102244464	-5.76142456894669	1.15343397851708e-08	5.16392392182096e-05	5.66941232856786
CPSF1	-0.00150536592098494	4.66220421362934	-5.75631441748293	1.18757098046983e-08	5.31675527956342e-05	5.64102204633556
IPO4	-0.00111424186114029	4.65646696693977	-5.75447208695503	1.200117751831e-08	5.37292717494737e-05	5.63079240699348
MYBPC3	-0.00234747188956597	4.65862787548287	-5.75311122341373	1.20946836010448e-08	5.41478984818775e-05	5.62323808898123
TUBGCP2	-0.00102574754166795	4.66282013696832	-5.75269607234762	1.21233498731194e-08	5.42762373819557e-05	5.62093386507555
TULP4	0.0012479536511254	4.65954958281385	5.74570558546321	1.26160943383966e-08	5.64822543530014e-05	5.58215754337177
FNTA	0.00118309973918329	4.67125503662389	5.74406360261333	1.2734630918963e-08	5.70129426241973e-05	5.57305578562072
KANSL2	0.00122456052875375	4.6680710708925	5.74354182054891	1.27725253930595e-08	5.71825961847275e-05	5.57016397445599
PDCL3	0.00107162790653881	4.66194157903344	5.74245412862123	1.28518722946372e-08	5.75378322630907e-05	5.56413657129107
GTF2H4	-0.00119307697445326	4.65870271474411	-5.74097486380128	1.29605546616521e-08	5.80244032202164e-05	5.55594098138349
GFI1B	-0.00211639370909555	4.6549318938275	-5.74084827039778	1.29698969851135e-08	5.80662288023533e-05	5.55523970530811
PSMB8	0.00153247784231247	4.6728146389555	5.73635954173244	1.33054250298651e-08	5.95683878587061e-05	5.530383243265
DUSP5	0.00290819591519309	4.66334620059831	5.72600991705865	1.41115617237216e-08	6.31774618371017e-05	5.47314065580335
ZNF282	-0.00137539669592179	4.65703721465357	-5.72562662072717	1.41423117976129e-08	6.33151299179132e-05	5.47102252984213
MRPL3	0.00197360192564222	4.66895060688251	5.7246963079036	1.42172178852628e-08	6.36504844723215e-05	5.46588209460793
ADGRE2	-0.00227274998474325	4.66926563019093	-5.71623100712209	1.49167980056648e-08	6.67825046713613e-05	5.41914277490996
AIM2	0.00513781224833298	4.66635644170016	5.71567488922872	1.49639104782635e-08	6.69934272111857e-05	5.41607453813483
WIPF1	0.00170355743398343	4.67585041343897	5.71417055047074	1.50920797933901e-08	6.75672412350076e-05	5.40777612644915
CFP	-0.00165736728547383	4.66380141621944	-5.71119568561979	1.53486898426749e-08	6.87160844256554e-05	5.39137179474745
SPATA2L	-0.0013238548790051	4.65942265285911	-5.70711409517956	1.57076838127375e-08	7.03233004296258e-05	5.36887753919236
ZNF22	0.00157989454718344	4.66694563442695	5.70277615078801	1.60981787202459e-08	7.20715461305407e-05	5.34498684710034
AGPS	0.00121991899021356	4.66111886680217	5.69998342356824	1.6354555841133e-08	7.32193465007524e-05	5.32961517342149
SBNO2	-0.00241989821560917	4.66179522296596	-5.6995426740783	1.63953786367079e-08	7.34021101565413e-05	5.3271898476895
OAZ1	-0.00185443422004727	4.70580410857705	-5.6985391120379	1.64887000488908e-08	7.38199101188843e-05	5.32166816586335
COA1	0.00130100595045768	4.66779978746895	5.6969312882741	1.66392900127446e-08	7.44941013870575e-05	5.31282366807599
WWC3	-0.00126300839964433	4.66106791906449	-5.69622361194549	1.6705994766535e-08	7.47927385697771e-05	5.30893153718394
NUP160	0.00101049925351138	4.66449020651868	5.69065501532781	1.7240039740309e-08	7.71836579173635e-05	5.27832062622875
ZMYM1	0.00143795852512252	4.6573219527289	5.6905324427116	1.72519796469937e-08	7.72371128795906e-05	5.27764714998099
PIGN	0.00134882549497117	4.65827462290817	5.69044508644055	1.72604940073908e-08	7.72752316710885e-05	5.27716717845505
CYB5B	0.00113458126472121	4.67392061580879	5.6903103156649	1.72736377393421e-08	7.73340761590346e-05	5.27642670543232
RBM26	0.0017432610735213	4.66353517291476	5.68783152811547	1.75171289980769e-08	7.84241865243905e-05	5.26281037248785
REEP5	0.001375772957525	4.67165712281051	5.68337716648178	1.79630978195233e-08	8.04207889380058e-05	5.23835578087491
ST3GAL2	-0.00178373854102176	4.6571678797482	-5.6816245940266	1.81415754804069e-08	8.12198334257818e-05	5.22873897997965
RHBDF2	0.00162532366488399	4.67243090637888	5.67948457698382	1.83618495523253e-08	8.22060004457602e-05	5.21699991123438
PFKFB4	-0.00239596076211424	4.67176200563943	-5.67894533872276	1.84177629233963e-08	8.2456324608045e-05	5.2140425665872
OXLD1	-0.00130383372859111	4.65708741199381	-5.67647750865535	1.86757714090336e-08	8.36114285982433e-05	5.20051157445252
HK2	-0.0016306157676258	4.66162004134073	-5.66987563930674	1.93833911279191e-08	8.67794420796938e-05	5.16434071372391
KPNA1	-0.00147823104106237	4.66336606430115	-5.66726995489996	1.96697995610686e-08	8.80616926349039e-05	5.15007524439244
TST	-0.00193759612128286	4.66840631554447	-5.66436358776686	1.99941143555786e-08	8.95136499699253e-05	5.13417080304491
PEA15	0.00144042337208194	4.66910009509302	5.66152241045061	2.03161786659683e-08	9.09555318875401e-05	5.11863042872056
SH3BGRL	0.001434669380739	4.6777114493249	5.65620713886791	2.09322978975036e-08	9.37138976871237e-05	5.08957697662094
CUL1	0.00124465103630733	4.66599866995513	5.6551596394133	2.10558440230534e-08	9.42670136912099e-05	5.08385430226632
TMEM243	0.00144558712495702	4.66945677247391	5.65227907937971	2.13992558200395e-08	9.58044683063168e-05	5.0681223757036
NFKB2	-0.00143423924710273	4.65837904339751	-5.64956369325139	2.17279593005485e-08	9.72760737885557e-05	5.05329935617083
ATF5	0.00254798491807939	4.66310403333234	5.64464334361978	2.23361306487146e-08	9.99988569142954e-05	5.02645653813724
TSG101	-0.00097799551982547	4.6730072351043	-5.64396709565381	2.24210002228122e-08	0.00010037881799753	5.02276898801415
PSMG2	0.00100736440374316	4.67291303949494	5.63291874037064	2.38528037266095e-08	0.000106789002284031	4.96258099941456
WRN	0.00132932516334261	4.65730479877988	5.63257201271046	2.38991467469628e-08	0.000106996479986153	4.96069391090023
PPM1A	-0.00265050659471644	4.66035498477504	-5.63238191308863	2.39245922762004e-08	0.000107110399620549	4.95965932684121
PANK2	0.00148144306028097	4.67012115498065	5.62078388215302	2.55278693849414e-08	0.000114288271236383	4.89660052157983
MX1	0.00409547433577107	4.69003888482478	5.61991569557629	2.56519999059822e-08	0.000114844003579082	4.89188503370948
HINT1	0.00224088222100605	4.67426977725408	5.61722406917334	2.6040580907296e-08	0.000116583680721964	4.87726998282228
CAMP	-0.00478011485152763	4.66984773967393	-5.61616908640628	2.61944409449796e-08	0.000117272512110674	4.87154339218998
SPEN	-0.00144783600158149	4.66876553677765	-5.6080131306504	2.7414109938308e-08	0.000122732970193805	4.82730553774333
NSD1	-0.00138465792203046	4.6547127529495	-5.60586331430832	2.77446846364312e-08	0.000124212953117302	4.81565491312836
RAP2C	0.0013629553148613	4.66618083852456	5.60207469078914	2.83367114452301e-08	0.000126863457140295	4.79513312780552
PUS7	-0.00111381043348313	4.65498436201216	-5.59826928924352	2.89437131850521e-08	0.000129581003929478	4.77453346434112
RHOT1	0.00147366184514297	4.67026253306221	5.59370816818898	2.96879232967494e-08	0.000132912832599547	4.74986006117583
STUB1	-0.00102875755887322	4.6631780183079	-5.59356073533264	2.97122866731346e-08	0.000133021907435624	4.74906283497466
IFI6	0.00373648254892434	4.68700674417862	5.59096485235633	3.01444546641144e-08	0.00013495672353124	4.73502910202809
TSTA3	-0.00277651548790292	4.6607030767523	-5.590579678771	3.02090974023078e-08	0.000135246129070132	4.7329473126818
RANBP10	-0.00155157000367101	4.66209277517558	-5.58819593493584	3.06121623382741e-08	0.000137050650788453	4.72006660578706
TOP3A	-0.00118345324790159	4.65500575650006	-5.58748588333225	3.07332311869424e-08	0.000137592676023941	4.71623078709108
HPS1	-0.00236014487077352	4.65789029489301	-5.58227884096762	3.1635397666045e-08	0.000141631675350883	4.68811533676016
ARHGAP17	0.00124530631032371	4.67001143301615	5.58152811032327	3.17675728321273e-08	0.000142223423569434	4.684063776963
GMPR	-0.00398216544810825	4.66627423519451	-5.58109334077545	3.18443644610775e-08	0.000142567219692244	4.68171763512011
DDR1	-0.00168046808371081	4.65332518219029	-5.57256834396132	3.33870628917917e-08	0.000149473880566551	4.63574869398064
AGO2	-0.00151755587751978	4.66802543101166	-5.57034838442061	3.38005606518886e-08	0.000151325110038505	4.62378885433665
TREML2	-0.00223610624569393	4.6577589864153	-5.56696716006502	3.44399369172156e-08	0.000154187597578374	4.60558133325308
SLC38A2	0.00158021749750148	4.67035442322045	5.5667771214669	3.4476219139013e-08	0.000154350033085361	4.60455830208637
YEATS4	0.00185732379888215	4.6596030846813	5.56242441318241	3.53174797403106e-08	0.000158116356797371	4.58113536000901
OTUD4	0.00175769124279501	4.65787592126828	5.56204432191589	3.53918807177377e-08	0.000158449449973312	4.57909081054651
DAXX	-0.00100065066895638	4.65911399444652	-5.55941242398038	3.59112556496228e-08	0.000160774691543361	4.56493713714295
GID4	-0.00167053722527033	4.65850709091192	-5.55880132808731	3.60329035272294e-08	0.000161319309091406	4.56165171299413
SGK1	-0.00245741761332141	4.67138142719736	-5.55785096071698	3.6222884352569e-08	0.000162169853246452	4.55654293836482
TCTA	-0.000984973292171176	4.66018118906878	-5.55593103601781	3.66096553881226e-08	0.000163901427172625	4.5462247157709
MMD	0.00235916098166999	4.67005341380016	5.55539307357617	3.67187461780268e-08	0.000164389826639026	4.54333414825648
NELFE	-0.00114903393750865	4.66060427056166	-5.55390126557975	3.70229174046956e-08	0.000165751601220822	4.53531976449051
PLEKHA1	0.00209764148027958	4.66508975847111	5.55307617517279	3.71921985295288e-08	0.0001665094728167	4.53088802418161
TNPO2	-0.00157637935844424	4.66626378607503	-5.55073064776048	3.76775401233558e-08	0.000168682347132264	4.51829303803192
PBX3	0.000958215413540131	4.66198587676396	5.54957697094239	3.79185132844299e-08	0.000169761183974393	4.51209985747722
AP5S1	-0.00127797127697793	4.65492833958212	-5.54349625283853	3.92135674296157e-08	0.000175559141382389	4.47947711423936
HLTF	0.00133472181196659	4.65860869852436	5.54231936725686	3.94691326807906e-08	0.0001767033070119	4.47316703452291
FAM20B	0.00113935029913925	4.66474120715177	5.5421512970593	3.95057615409595e-08	0.000176867294418875	4.47226599844209
TRA2B	0.00138465944888111	4.67199530988171	5.53962779742835	4.00597135775246e-08	0.000179347337686578	4.45874040369175
LIPA	0.00141634633355459	4.67039132417582	5.53464827199757	4.11750247032237e-08	0.000184340585596332	4.4320677155786
ALOX5	-0.00173384814575872	4.68568894305308	-5.53274102786801	4.16101474094238e-08	0.00018628862995199	4.42185754090097
RNF130	-0.00150440813988784	4.67412980322856	-5.52099409817967	4.43902488974664e-08	0.000198735144313957	4.35904430325989
DPY19L1	0.00130464657707563	4.65892982677781	5.51744561591002	4.52649600949074e-08	0.000202651226344901	4.34009433617352
PITPNM1	-0.000979137287673737	4.66800981099959	-5.51686906239425	4.54086539715541e-08	0.000203294543830648	4.33701643977648
FLNA	-0.00184592198799471	4.65599906016081	-5.50880695643411	4.7464970438812e-08	0.000212500672654561	4.29400881159437
CCDC6	0.00118696578022703	4.6685225723844	5.50432294118506	4.86474991123312e-08	0.000217794853525907	4.27011405329363
RBM28	-0.00116134527568068	4.65648383150843	-5.50117092513105	4.94958219982885e-08	0.000221592795086338	4.25332822238802
CHD9	0.00142245910994987	4.66773263239653	5.49846214782334	5.02363143163421e-08	0.000224907979194264	4.23890999747522
MYO9B	-0.00123584886160888	4.66546815508186	-5.49830557192233	5.02794443715129e-08	0.000225101072451263	4.23807678109837
EIF4G2	0.00112187022696641	4.68215058864675	5.49563784553812	5.10198387854392e-08	0.000228415818242411	4.22388391755325
SLC25A28	0.00135022475449009	4.67270981722327	5.49464849118369	5.12971037244336e-08	0.000229657133374289	4.21862197951844
TRA2A	-0.00136803824042353	4.66555889585822	-5.49353368403974	5.16112796285818e-08	0.000231063698897161	4.2126938733622
ZSCAN32	0.000897157557059991	4.66023447277748	5.49142839282913	5.22096976429565e-08	0.000233742816347516	4.20150182518633
FCER1A	0.0032707591390837	4.66150705253552	5.48986943535385	5.26571585391218e-08	0.000235746098779648	4.19321675125135
GORASP1	0.00159055952252274	4.66110235974093	5.48806508476204	5.31797026687021e-08	0.000238085528847779	4.18363027862866
SESN1	0.00164124711861202	4.66098091088233	5.48507672854071	5.40562299883315e-08	0.00024200974165776	4.16775968389864
ZBTB14	0.000944496356853008	4.66301560640066	5.4838864989588	5.44092327897022e-08	0.000243590135199497	4.16144084734622
ABCB7	0.0010261474865878	4.65982592883504	5.48035787427821	5.5468967696683e-08	0.00024833456837805	4.14271517837024
PRPF38B	0.00147530932054618	4.66012081954224	5.48000842748279	5.55749992088607e-08	0.000248809271458069	4.14086135027093
TRIM33	0.00118175320751046	4.67049665384986	5.47180324592841	5.81219839233154e-08	0.000260212122024683	4.09736429209758
USP10	-0.00200167736454482	4.67282280090883	-5.47127128992512	5.82909637235228e-08	0.000260968644590212	4.09454640450441
BUB3	0.00148122056435618	4.67791911575135	5.47059021826488	5.85080074459852e-08	0.000261940349335676	4.09093899214455
DDX46	0.0010505868550883	4.66226281027808	5.46556039489311	6.0135377083266e-08	0.000269226083201782	4.06431066320339
MAD2L1BP	0.00146956599971126	4.66599826057382	5.46404985924794	6.06326214505319e-08	0.000271452246234031	4.0563182220968
DHRS7B	-0.00128358874167045	4.65766167098844	-5.45815739396691	6.26107516600333e-08	0.000280308335181969	4.02516015065966
ARID5B	0.0012038403831367	4.6661129362208	5.45715723020466	6.2952671629012e-08	0.000281839110883087	4.01987462126666
DIAPH1	-0.00124727502003186	4.66349836940623	-5.45628028629758	6.3253957639493e-08	0.00028318796835201	4.01524101211496
SRSF2	0.00126398245971693	4.67920495903329	5.45362938174982	6.41732453277512e-08	0.000287303619332342	4.00123835469075
BTK	0.00130759157304183	4.66888246055981	5.4533622353677	6.42666029783792e-08	0.000287721581534204	3.99982758179779
ADAM8	-0.0017476469581359	4.66856645977796	-5.44499326787971	6.72589111213363e-08	0.000301118145090223	3.95566462071926
CLOCK	-0.00144483367089432	4.6548829020777	-5.4418093402113	6.84324573670938e-08	0.000306372111632479	3.9388797125077
RUVBL2	-0.000963212871218921	4.66049801145423	-5.44083325284016	6.87961902699214e-08	0.000308000543838438	3.93373585040667
TAF1B	0.00135667950157892	4.65780996136036	5.43949071386254	6.9299545120459e-08	0.000310254063504295	3.92666224189428
USP22	-0.00158411038014705	4.65550696782494	-5.43458925096577	7.11677556736815e-08	0.000318618042151072	3.90085112665551
SLC30A9	0.00138450093070475	4.66399687404962	5.4307887716492	7.26498669146681e-08	0.000325253454176969	3.88085276757194
UBA6	0.00192999084172563	4.66125360473555	5.43055198413369	7.27431937700549e-08	0.000325671278508536	3.87960720979396
RAB1B	-0.00134999230049804	4.65862282524583	-5.4301760159157	7.28916159856056e-08	0.000326335764767556	3.87762963325637
FPR1	-0.00252219310178692	4.68830011822484	-5.42415258183875	7.5309952592382e-08	0.000337162657756094	3.8459640881324
MFAP3	-0.00143900472768621	4.65797701137723	-5.42383098299744	7.54412363004719e-08	0.000337750414917212	3.84427434843703
NOTCH1	-0.00141669316023663	4.67030406226973	-5.4189981398853	7.74410515449762e-08	0.000346703587766858	3.81889298250331
TMEM160	-0.00108930178575672	4.66820781018416	-5.41845314727058	7.76697684645838e-08	0.000347727553415942	3.8160320909117
ZBP1	0.00377046781471968	4.67351494183893	5.41125494766966	8.0752813749435e-08	0.00036153034715622	3.77827101846053
QPCT	-0.00245902381785257	4.67597387686273	-5.40919531833805	8.16565962421844e-08	0.000365576581376259	3.76747503867874
GALT	0.00101081249161616	4.66134463170234	5.40488741784029	8.35787720528344e-08	0.00037418216248054	3.74490670534985
ZW10	0.00108713872564969	4.66018858580472	5.40358081376068	8.41704002789325e-08	0.000376830882048781	3.73806496136977
FXR2	-0.00153472038098634	4.65967071110479	-5.40227890120917	8.47639435188854e-08	0.00037948817513405	3.7312493229654
PRKAB2	0.00138274308930608	4.65806428093926	5.39641336205077	8.74887742900366e-08	0.000391687242496494	3.70056171592158
TMOD1	-0.00373457566543589	4.66344764667149	-5.39619665060003	8.75910576890884e-08	0.000392145165274049	3.69942851223841
AP3B1	0.000904087446736312	4.67102221878345	5.39491904457528	8.81964231978271e-08	0.000394855386656672	3.69274866098761
UQCR11	-0.00116642323774574	4.65907192947993	-5.39471180966419	8.82949986038293e-08	0.000395296708749344	3.69166529092428
TNFSF10	0.00349795613019843	4.67854031773884	5.39437985680938	8.84531212832026e-08	0.000396004623984898	3.68993000914047
RNF114	0.00118690140109656	4.67635702166899	5.39215579760569	8.95196376593895e-08	0.000400779417801087	3.67830632926874
TTC27	0.00111621336330447	4.66092413220936	5.39133212653232	8.99177735625054e-08	0.000402561872239337	3.67400268616506
PLSCR1	0.00517986197695919	4.66594400223447	5.39101437683001	9.00718220316596e-08	0.00040325154723574	3.67234262320517
RFX1	-0.0012561676738807	4.65876262292385	-5.39006849382362	9.05319128028229e-08	0.000405311373618238	3.66740146010101
CHTOP	0.00111505520788668	4.66342632475604	5.38995491396424	9.05873126740547e-08	0.000405559398841743	3.66680818906541
KDM5B	-0.00148578964433099	4.66228124978351	-5.38406098912172	9.35077023986158e-08	0.000418633983638603	3.63603802528192
CX3CR1	0.00244098716361574	4.66494208545708	5.38205214597325	9.45237722497005e-08	0.000423182928361909	3.62555774400901
CD63	-0.00181656394883234	4.67139912031886	-5.3788022347675	9.61902837236396e-08	0.000430643900230734	3.60861047339779
CHST12	0.00159487442231576	4.66036232185134	5.37334184549316	9.90546531228143e-08	0.000443467682030839	3.58015783053526
CRHR1	-0.00172205094996336	4.65289904706881	-5.37078060642448	1.004265384733e-07	0.000449609612744964	3.56682121490586
SCAP	-0.00143954437102156	4.67015165444038	-5.36953338859745	1.01101242331322e-07	0.000452630261917331	3.56032898864991
GGNBP2	0.000863996232824071	4.66851045313796	5.36541187618499	1.03362249077022e-07	0.000462752789117826	3.53888504784499
PGLS	-0.000908749305701839	4.66936584976462	-5.36459687225691	1.03815118852526e-07	0.000464780287102758	3.53464646561631
POLB	0.00125065422353465	4.66803573624361	5.35725189057574	1.07984210926024e-07	0.000483445312315811	3.49647470685873
BCL9	-0.00109789481077183	4.65797878701307	-5.35533450053906	1.09098982814295e-07	0.0004884361460596	3.48651812324061
RABAC1	-0.000936331505967836	4.67035768542151	-5.35475601597808	1.09437499274343e-07	0.000489951684251232	3.48351483610943
SCAF4	-0.00117652559180659	4.6629466307215	-5.35375548154221	1.10025395090616e-07	0.000492583693820686	3.47832113280284
HBQ1	-0.00352782338171309	4.67774771681163	-5.3514897764419	1.11368020444816e-07	0.00049859462753144	3.46656337897906
PCMT1	0.0014368455777154	4.67568490799345	5.35115171876416	1.11569705490144e-07	0.000499497571479376	3.46480944673122
DOK2	0.00132676879430083	4.66450746039109	5.34778978847657	1.13594797117329e-07	0.000508563906694282	3.44737251672606
MAP3K3	-0.00149635192275799	4.66040858782323	-5.34403624328173	1.15897883858104e-07	0.000518874826032734	3.42791657496405
FLII	-0.000947352821957459	4.66287819162805	-5.341692488743	1.17358841939185e-07	0.000525415535361732	3.4157745646256
FAM13B	0.00110838371746436	4.66433602644381	5.33935325630075	1.18834772974402e-07	0.000532023278606396	3.40366095823695
METTL9	-0.0016935004178471	4.66126056459774	-5.33567572639229	1.21191540209602e-07	0.000542574525518389	3.38462709428391
PILRA	-0.00195508229348373	4.66604163898906	-5.33537755470223	1.21384598343399e-07	0.000543438846783396	3.38308437985877
ELL	-0.00128508441619068	4.66175249883215	-5.33470176478743	1.21823258088045e-07	0.000545402726460179	3.37958820063731
ATP6V1E1	-0.00103823960632443	4.67615227307383	-5.33203381282977	1.235700977369e-07	0.000553223327568101	3.36578968381752
PRPS2	0.00103397278264517	4.66009194476483	5.3303547603156	1.24681876596194e-07	0.000558200761521161	3.35710902358287
RFXANK	-0.00105902436310856	4.66653525715523	-5.32859596863366	1.25856848774418e-07	0.000563461111963071	3.3480188619453
UBXN6	-0.00295727395189882	4.67642754339653	-5.3270262413588	1.26914572348502e-07	0.000568196540404244	3.33990823809486
MARCH2	-0.00211270700391797	4.65961904294968	-5.32518303663131	1.28167571196787e-07	0.000573806216248015	3.33038744310612
DPM3	-0.00140578399108637	4.66276557358914	-5.32348465389176	1.29332727577935e-07	0.000579022621366414	3.32161743850122
TOR1AIP1	0.00110171599291675	4.6753211968818	5.32221468804659	1.30210674109014e-07	0.000582953187986055	3.31506138053163
LYRM1	0.0014426818061688	4.67123029348602	5.3191516978363	1.32351994187402e-07	0.000592539877976998	3.29925506691183
DHPS	-0.000999639966094534	4.66281030744574	-5.3144803313325	1.35683569917487e-07	0.000607455342520588	3.27516528547169
DPH5	0.00148503632563557	4.66126792437521	5.31409403761196	1.35962680110411e-07	0.00060870491885431	3.27317409487624
TP53TG1	-0.00119880897642854	4.65423472398384	-5.31114580933	1.38111277034473e-07	0.000618324187283336	3.25798162081089
GPX1	-0.00208012267822877	4.69047874140013	-5.30909500495648	1.39625216815891e-07	0.000625102095684742	3.24741831213599
MARCH7	0.00142815570740673	4.67615134587779	5.30601031497826	1.41932713304469e-07	0.000635432757464108	3.23153685819937
ACTN1	-0.00173538206188795	4.67854876900203	-5.30535923704528	1.42424451711933e-07	0.000637634270314323	3.2281859051598
TNFAIP6	0.00418728892213061	4.67061763293138	5.30276889119618	1.44397255801296e-07	0.000646466514222403	3.21485779200454
LRP10	-0.00153003638446148	4.68006295172442	-5.2966563196228	1.49158103621136e-07	0.000667780829911825	3.1834309650954
RNF123	-0.00197148335945663	4.66009505732002	-5.29624442424767	1.49484324774507e-07	0.000669241322015469	3.18131449253048
ST6GALNAC4	-0.002317126632847	4.6635120107897	-5.293644678394	1.51559329294648e-07	0.000678531117252138	3.16795958852565
ZNF586	0.000971634055556336	4.66779246620715	5.29312844202739	1.51974674432143e-07	0.000680390617432703	3.16530841246621
ZNHIT6	0.00121257461925417	4.66259541892996	5.29305026369503	1.52037669954576e-07	0.000680672648386636	3.164906942096
FUT4	0.00156878546169725	4.65925217815175	5.29264932858439	1.52361138236193e-07	0.000682120815883437	3.16284810139535
SLC27A3	0.0019842598277604	4.66903984415565	5.29001802355818	1.54500640018207e-07	0.000691699365361515	3.14933972611767
UBE2K	0.000900154115118568	4.6647611607101	5.28955994944985	1.5487606019842e-07	0.000693380121508328	3.14698874740506
STXBP2	-0.00219671227331641	4.67646629021259	-5.28881964105694	1.5548465773796e-07	0.000696104812692848	3.14318965842901
SRP9	0.00153152080790964	4.67039758858428	5.28811319879957	1.56067574114756e-07	0.00069871452931176	3.13956482773108
TCERG1	0.00143978917141752	4.66063669173107	5.2846523255925	1.58954016987532e-07	0.000711637134053181	3.12181328281302
ZNHIT1	-0.000911784588779163	4.66922698443764	-5.28390542818743	1.59583695278097e-07	0.000714456203760041	3.11798371999103
FHL2	-0.00215929281692073	4.65590111895329	-5.2837967408553	1.59675526213047e-07	0.00071486733085581	3.11742649038563
CPPED1	-0.00196661080502025	4.65585929944164	-5.28204478530731	1.61162851102299e-07	0.000721526084384992	3.10844586514541
PKNOX1	-0.00148648358484227	4.6571335984234	-5.28115635959939	1.61922200300046e-07	0.000724925690743308	3.10389281170272
ADRB2	0.00156007101935529	4.66540017868098	5.28108770692216	1.61981022678817e-07	0.000725189038533062	3.10354100656304
EVA1B	-0.00196443484475495	4.6551790080318	-5.27838824721358	1.64310428519031e-07	0.000735617788479701	3.08971124409061
GTF3C5	-0.000971036830265781	4.66067284964639	-5.27675659611983	1.65734103522186e-07	0.000741991581468826	3.08135525326161
KHSRP	-0.00135232382382355	4.66297773393474	-5.2741985161503	1.67990200755006e-07	0.000752092128780164	3.06825972730009
SNW1	-0.000966143586626167	4.66378838368894	-5.26989523228956	1.71852751748027e-07	0.000769384769575916	3.04624346227508
BHLHE40	-0.00191993364616572	4.66907834980616	-5.26492015479074	1.76425534738587e-07	0.000789857119024655	3.02081122303368
ATP6AP1	-0.00111674564537001	4.67775536460254	-5.25915588659123	1.81871115940737e-07	0.000814236986066681	2.99137289964483
PGAP2	-0.00102281191370768	4.66203858584136	-5.25859225388785	1.82412239971141e-07	0.000816659598350798	2.98849603239092
CRLF3	0.001376682796697	4.66643905836278	5.25847217166911	1.82527728003172e-07	0.000817176638270203	2.98788315184928
HBB	-0.00297547221064498	4.70566479157308	-5.25764039050903	1.83329632339118e-07	0.000820766763982233	2.98363823390879
CHPT1	-0.0026228433732296	4.67169704997892	-5.24977956752337	1.91078506773756e-07	0.000855458474826107	2.94355239371815
GPR18	0.00156142883355237	4.6655924001723	5.24571618298132	1.95207413132254e-07	0.000873943588593101	2.92285346924961
NUCB2	0.0017638332177432	4.6641074800292	5.24442534696274	1.96537048768911e-07	0.000879896367338413	2.91628108740106
LINC00652	-0.00146195880666422	4.67331603769723	-5.24315670526814	1.97852364543634e-07	0.000885785036061847	2.9098231898464
PDIA6	0.00136718717126794	4.66223609578347	5.23623821086275	2.05176730905437e-07	0.000918576224263642	2.87463109120486
PDCD2	0.00102655118137829	4.66060687405584	5.2293960420228	2.12678122970068e-07	0.000952159956536996	2.83987017241662
ALAD	-0.000943276993204734	4.66146349598045	-5.22560185199927	2.16951595985507e-07	0.000971292295227116	2.82061259695939
C1orf216	-0.00141510591672134	4.65421809437148	-5.22512504572328	2.17494475983696e-07	0.000973722768979006	2.81819347509641
SPTSSA	0.00149566199782569	4.65730121768441	5.22447991627519	2.18231098228269e-07	0.000977020626767963	2.8149206798608
SLC35C2	-0.00105651662368178	4.66433790136472	-5.22028613114195	2.23078860266654e-07	0.000998724057413809	2.79365451851335
CBL	-0.00160167283157975	4.66321994265198	-5.21829298020801	2.25419205548305e-07	0.00100920178323976	2.78355312533687
NIP7	0.00117271147613707	4.66491320229509	5.21348805037644	2.31159239844018e-07	0.00103489991678167	2.75921639564846
CDK6	0.00131611595578907	4.66195923608215	5.21190971466592	2.33075419344626e-07	0.00104347865240589	2.75122680212111
ZNF410	0.000992340152797588	4.66361198504057	5.21189340705081	2.33095297627823e-07	0.00104356764747976	2.75114426424171
GRINA	-0.00237065026556138	4.66899074345277	-5.20216769789288	2.45247478387056e-07	0.00109797296073885	2.70196269520691
SLA	0.00173632103451116	4.67889402735792	5.19849092224906	2.49999431140907e-07	0.00111924745321784	2.68339224607495
DNAAF5	-0.000759616694317344	4.65903883850942	-5.19716530321275	2.51734447893117e-07	0.00112701512321748	2.67669991294016
ANXA2	0.00235184606071126	4.66605957349689	5.19483550832044	2.54812038873791e-07	0.00114079349803796	2.66494192849552
TSNAX	0.00127834903277169	4.66315553239196	5.1901805974581	2.61070447617611e-07	0.00116881239398404	2.64146442235873
MVD	-0.00151254132780654	4.65403566420514	-5.19009981439413	2.61180360533774e-07	0.00116930447410971	2.64105715967358
SMARCA5	0.00114127158892341	4.66074501348503	5.18749987388646	2.64741829402024e-07	0.00118524917023286	2.62795290847513
SP1	-0.00146290189786935	4.66772462500981	-5.18535007938106	2.67722123246682e-07	0.00119859194577539	2.61712215306638
CCNF	-0.00150394997964209	4.65769442132555	-5.18031900399135	2.74824201378203e-07	0.00123038794957022	2.59179188854131
FRAT1	-0.00158628884787593	4.66078252753586	-5.17995183625105	2.75349587273248e-07	0.00123274010222233	2.58994419217103
ARHGDIA	-0.00121844995739284	4.67235638375507	-5.177312843136	2.79154456322847e-07	0.00124977450095739	2.576667625519
NBN	0.00177996309102912	4.66611541195774	5.17604774998384	2.80996440451816e-07	0.00125802106390278	2.57030529845708
PDHX	0.00122481753259773	4.65999836116575	5.17522188025529	2.82205249720867e-07	0.00126343290300032	2.56615267544052
DGCR2	-0.0012298509402866	4.66115081335983	-5.16853277022684	2.92183088774059e-07	0.00130810368844146	2.53254159019864
PAFAH1B3	-0.00117565009583132	4.66513585899019	-5.16652604293381	2.95242395324401e-07	0.00132180020386734	2.52246626977929
DDX1	0.001081664323066	4.67043476083542	5.16608007294861	2.95926483918087e-07	0.00132486286850128	2.52022765615715
CYB5R3	-0.00140937665956464	4.662312334227	-5.16556272424843	2.9672198374876e-07	0.0013284243212432	2.51763097414336
VPS8	-0.000954137401704358	4.66432537062139	-5.16383393480915	2.99395284817798e-07	0.00134039269012928	2.50895559134747
RB1CC1	0.00150867635136898	4.66575247871878	5.16341422301841	3.00047809102375e-07	0.00134331404135133	2.50684981279868
NFKBIE	0.00159001949010573	4.65974729499349	5.16183895678469	3.02509161354008e-07	0.00135433351538189	2.49894782181814
GMEB2	-0.000995577258071201	4.6636729058353	-5.15916837165358	3.06726634217561e-07	0.00137321514139202	2.48555657904268
NR1H2	-0.00108943940330875	4.66224675283737	-5.15799440196862	3.085985472603e-07	0.00138159569608436	2.47967195050475
NINJ2	-0.00200571468201893	4.67148979196453	-5.15463607387986	3.14014670303484e-07	0.0014058436789487	2.46284498975975
VAMP5	0.00215890842325983	4.67329742715056	5.15147924753261	3.19189571523844e-07	0.00142901171171225	2.44703706324251
PWP1	0.0011435524007064	4.66664946915228	5.15072787773477	3.20433369736483e-07	0.00143458019631023	2.44327589385822
FARS2	0.00115258208620883	4.66145886663502	5.15015294128234	3.21388268943334e-07	0.0014388552800593	2.44039825448825
TCEA2	-0.00103916777630619	4.65759562484292	-5.14890349043011	3.23472952254521e-07	0.00144818840724349	2.43414561652592
DCK	0.00141027520940362	4.66751176276258	5.14774875751136	3.25411223915107e-07	0.00145686604946794	2.42836824628448
TNS1	-0.00357049501053019	4.65901692076733	-5.14382974303337	3.32073568968484e-07	0.0014866933682719	2.40876969376075
PQLC1	-0.00142683140665412	4.67794549915128	-5.14129818067499	3.36447156473884e-07	0.00150627391953358	2.39611710505644
JUP	0.00269360083560244	4.66338783436345	5.13861067345836	3.41151099524286e-07	0.00152733347257023	2.38269153164391
ASNSD1	0.00131973422245313	4.66691915492943	5.13183776156287	3.53289532030708e-07	0.00158167723490148	2.34888644176098
C14orf93	0.00086048968510255	4.66134414977887	5.12928678155864	3.5796880504863e-07	0.00160262634020272	2.33616482670751
C12orf4	0.00110724936362505	4.65936793201405	5.12786943673837	3.60594482979018e-07	0.00161438150029706	2.32909917056327
LUC7L	0.00100045476091193	4.66200260149526	5.12753157607034	3.61223123876175e-07	0.00161719592559363	2.32741516077506
ACSL4	0.00217759299982401	4.66711136211149	5.12726031453721	3.61728613736292e-07	0.00161945900369738	2.32606317883484
TGFA	-0.0021900293369379	4.65570125888271	-5.12705983156759	3.62102648748388e-07	0.00162113355844653	2.32506400432316
CHP1	-0.00175586378600023	4.67059532936973	-5.12658895153724	3.62982626455761e-07	0.00162507321864244	2.32271735956145
NDUFB6	-0.00109728819388977	4.67035756523035	-5.12337262173715	3.69048814213028e-07	0.00165223154123173	2.30669411273161
PPP3R1	-0.00169528239612582	4.67011990648824	-5.12329870131317	3.69189378211788e-07	0.00165286084625417	2.30632596421077
COMMD10	0.00178023205188182	4.66067362807979	5.10975931470772	3.95827332916718e-07	0.00177211896946815	2.23897967567662
MFSD6	0.00103219113303421	4.6618992622744	5.10853672620586	3.98322143944286e-07	0.00178328823843857	2.23290666167015
TSSC4	-0.000981150949467491	4.66520227641763	-5.10466736666711	4.06318522859193e-07	0.00181908802684061	2.21369525892175
INPP5A	-0.000995621286807413	4.65871464802359	-5.10408827876635	4.07528528979265e-07	0.00182450522424017	2.21082126274941
ASF1A	0.0014799555881293	4.6640126455706	5.10028456859728	4.15563400674234e-07	0.00186047734481855	2.19195119938013
SLK	0.00160508659822334	4.66233657854624	5.09720209378713	4.22186859189765e-07	0.00189013056859258	2.17666888362016
ZNF232	-0.00124539763953457	4.65306819629984	-5.0946929296912	4.2765363502822e-07	0.00191460532402134	2.16423536129287
GNAI2	-0.00113702927739556	4.68594012408109	-5.08641737834946	4.46172932319055e-07	0.00199751621799241	2.12326888399309
SLC25A36	0.00166370871986921	4.66034417629846	5.08506491653692	4.49272271805439e-07	0.00201139196087295	2.11657975869329
DEDD	-0.00116835069275467	4.66071599059987	-5.08233905834867	4.55582267110179e-07	0.00203964180985227	2.10310306469404
AGK	0.000940782178433075	4.66127821413844	5.08196982181672	4.56443557715657e-07	0.002043497807893	2.101278076316
YTHDF2	0.000800870391405972	4.66566199899602	5.07515744621862	4.72619462838329e-07	0.0021159173351272	2.06762966371756
RHEB	0.00143543809118007	4.66908945240635	5.0748659279573	4.73323884902875e-07	0.00211907103271017	2.06619071526945
CNOT7	0.00101319331311167	4.66833404924989	5.07315751922534	4.77472504399667e-07	0.00213764440219731	2.05775949285668
RASGRP1	0.00171405775618538	4.66546659203033	5.07302150432072	4.77804302207147e-07	0.0021391298609814	2.05708835641902
MRFAP1L1	0.00151718642034115	4.67192491488418	5.06858081498699	4.8876021378353e-07	0.00218817947710886	2.03518604697101
PRKCH	0.00160567764942243	4.67719966673387	5.0655307001873	4.96425526517115e-07	0.00222249708221712	2.02015279123726
DHX15	0.0010738042197147	4.67177983657632	5.06546495197959	4.9659203179771e-07	0.00222324252635835	2.01982882868507
BCAP31	-0.00111659685512144	4.67415008619222	-5.06332149431072	5.02049917836725e-07	0.00224767748215502	2.00926949622478
JCHAIN	0.00408612234855354	4.67147071014501	5.06050295377525	5.09315025805625e-07	0.00228020337053178	1.99539091421363
YBX3	-0.00279929961746639	4.69335643479869	-5.05891960441986	5.1344072897835e-07	0.00229867414363607	1.98759765023202
ARL5A	0.00126458859283396	4.676758691565	5.05727833762004	5.17751415759333e-07	0.00231797308835453	1.97952174441208
WSB1	0.00216370062353999	4.66860095581939	5.05727661896539	5.17755947970522e-07	0.00231799337906403	1.97951328901249
CEBPZ	0.00142549462332742	4.66886779018973	5.05688349276236	5.18793656511244e-07	0.00232263920020084	1.97757926656736
RNF144A	0.00120715017423123	4.66191272996408	5.05110558865754	5.34278906583208e-07	0.00239196666477302	1.94917067059902
MYO1F	-0.00150244300198921	4.66645475466954	-5.04818890337521	5.42264480923364e-07	0.0024277180810939	1.93484165398396
MSN	-0.00120050838742447	4.68669199336267	-5.04675338988649	5.46236973953219e-07	0.00244550293238856	1.9277921679475
ZNF721	0.00170601593043251	4.66131278331832	5.045615191187	5.49406671496732e-07	0.00245969366829087	1.92220407315588
RNF25	-0.00153406721589189	4.65408834680569	-5.04057854646044	5.63647403462669e-07	0.00252344942530237	1.89749046463994
FTSJ3	-0.000951696992512296	4.65546008749679	-5.03347441469491	5.84341242541073e-07	0.00261609574285638	1.86267179503344
TFB2M	0.00107896212700176	4.66313801661321	5.03303211734374	5.85653599846843e-07	0.00262197116651431	1.86050554632749
BCL2L1	-0.00327621676271139	4.68134539702583	-5.03236499123836	5.87638440474508e-07	0.00263085729800437	1.85723848918814
UBE2N	0.00107103862804259	4.66907895388273	5.03196994808338	5.88816837408275e-07	0.00263613298107685	1.85530407231313
TUBB4B	-0.00124779066675451	4.666762385229	-5.02993743820669	5.94915889566727e-07	0.00266343843759024	1.84535370075098
TXNRD2	-0.00114304492995387	4.65931749863778	-5.02957378748004	5.96013528452058e-07	0.00266835256687986	1.84357380957657
CAPZB	-0.000998201480080674	4.67765106376202	-5.02845087048396	5.99415283327147e-07	0.00268358222345564	1.83807845077021
CD1D	0.00135300281807549	4.66524146004079	5.0270242766872	6.03764039127712e-07	0.00270305160317477	1.83109862164005
CCT8	0.00099660487935882	4.67529579851058	5.02684247188066	6.04320427316894e-07	0.00270554255309773	1.83020924803892
DNAJC13	-0.00131210552719363	4.66168926119495	-5.02542342515132	6.08680266546705e-07	0.0027250615533296	1.82326843606117
S1PR4	-0.00130178528484937	4.6731710115647	-5.02285606578329	6.16645445965978e-07	0.00276072166158969	1.81071572273753
FGD2	0.0018659187346115	4.67298769977805	5.0208408095408	6.22968144900178e-07	0.0027890283847181	1.80086667654298
CD79B	-0.00177850665908963	4.66568739974191	-5.01690476307178	6.35498151072138e-07	0.00284512522234996	1.78164102531621
RPAIN	0.00157685185773282	4.66547438703603	5.01623168776397	6.37665037508215e-07	0.00285482637292428	1.77835480896433
ARMC6	-0.00123426650132163	4.65512025311043	-5.01011891301308	6.5767370925574e-07	0.00294440519633795	1.74852891942363
FAM49A	-0.00159492349491774	4.65958275841509	-5.00969037271321	6.5909893840937e-07	0.00295078594725875	1.74643924316059
MPPE1	-0.00126222138889087	4.65581293805092	-5.00816934476709	6.64181647567515e-07	0.00297354123615977	1.73902367010242
ZNF576	-0.00136143801605115	4.65420605218432	-5.00797029642325	6.64849586187875e-07	0.00297653159736312	1.73805339327724
STIP1	-0.00131806212975771	4.6647003014958	-5.00458452484822	6.76310896660595e-07	0.00302784388434949	1.72155476237536
SP100	0.00201644198182027	4.66138921586933	5.00385557862153	6.78803313869041e-07	0.00303900243619169	1.71800403660548
PRKCQ	0.00115574112527295	4.6676605972168	5.00380567561805	6.78974266388001e-07	0.00303976779061908	1.71776097497862
SMAD3	0.00114526306382157	4.66407117322859	5.00311909485813	6.81330506608755e-07	0.00305031667808739	1.71441709135909
ATP6V0A1	-0.0015865591744646	4.66717138491532	-5.00270347061418	6.82760698472862e-07	0.003056719647063	1.71239306944446
NOL11	0.00107070188690983	4.66724149146097	5.00024169366941	6.91291442913398e-07	0.00309491178992328	1.70040787605039
CD47	0.00120376985223913	4.6727013937876	4.99962060326154	6.93459892936065e-07	0.00310461994067476	1.69738496957727
PPP3CB	0.00104891930292172	4.66979645706286	4.99739477739846	7.01285104934947e-07	0.00313965341479376	1.68655457562549
PTAFR	-0.00185866830035497	4.66536170971771	-4.99737175900869	7.01366472945919e-07	0.00314001769937888	1.68644259685199
C1orf35	-0.000771263910601228	4.65918717930511	-4.9966532058805	7.03911082809018e-07	0.00315140991773597	1.68294725861144
ADAP2	0.00172484486786573	4.66548259857096	4.99387889389032	7.13819618470373e-07	0.00319577043189186	1.66945631894768
RETN	-0.00365766128473588	4.65918982663608	-4.99246880413799	7.1890725684634e-07	0.00321854778890106	1.66260204012126
RPS6KA5	-0.00197133438216746	4.66391405326408	-4.9913981149213	7.22793686378095e-07	0.00323594733391473	1.65739876854415
MEF2D	-0.0016704090905737	4.66213465615299	-4.99087892129235	7.24685568255109e-07	0.00324441728907812	1.65487600195971
PGS1	-0.00206114367336063	4.67153041174301	-4.99082753593206	7.24873070285759e-07	0.00324525673566934	1.65462633350935
MRPS12	-0.000969358624144157	4.66060534701528	-4.98905097248988	7.31384510105221e-07	0.00327440845174108	1.64599595534537
TAPT1	0.00156276565237423	4.65924730736224	4.98765275544628	7.36548899010465e-07	0.00329752942086985	1.63920559014437
ZDHHC18	-0.00170225086451747	4.66926407291351	-4.98663553026841	7.40328169988733e-07	0.00331444921703956	1.6342666214381
CAPZA2	0.00166009177942605	4.67519650973788	4.98132711120825	7.60356030311848e-07	0.00340411394770614	1.60850791696553
IFI35	0.00310536230726211	4.67359345523831	4.98099040262551	7.61643860824287e-07	0.00340987956491033	1.60687493831556
ZMIZ1	-0.00118496227386355	4.67030491998429	-4.97797607211703	7.7326711107699e-07	0.00346191685629168	1.59226060181373
LTB4R	-0.00159362120138962	4.65963419843132	-4.97701924316925	7.76992295056087e-07	0.0034785945049661	1.58762336969163
IRAK4	0.00110564192700391	4.66027358646221	4.97514323826913	7.84346391626696e-07	0.00351151879531272	1.57853383453059
TMEM230	0.00116327832701124	4.67607150907423	4.97423310556158	7.87938338806898e-07	0.00352759994283848	1.57412526704155
THEMIS2	-0.00176054322957331	4.65698373263132	-4.97275286751083	7.93814197469493e-07	0.00355390616207092	1.56695680980227
GNG11	0.00212997043310015	4.66720072796732	4.96856572575394	8.10665051055994e-07	0.00362934743357769	1.54669035274354
LPXN	0.00145718249564197	4.67862932955534	4.96854883590207	8.10733716880697e-07	0.00362965485047488	1.54660863575334
ST3GAL5	0.00110134583528065	4.66661212112569	4.96774088727757	8.14025000924906e-07	0.0036443899291408	1.54269990112087
NDUFAF7	0.00112039337980985	4.66148229974198	4.95639203385269	8.61640609347955e-07	0.00385756500805079	1.48785935595099
VIM	-0.00135692589739023	4.69354777866047	-4.94576325557725	9.0866372772477e-07	0.0040680875090238	1.43660595693109
KATNB1	-0.000741733743109485	4.66152771899645	-4.9451059163202	9.11651749187176e-07	0.00408146488111099	1.43343959546947
PRKDC	-0.0011878241480785	4.6609757345535	-4.94216166935359	9.25151889241201e-07	0.00414190500813286	1.41926222943272
EVI5	-0.00163095165043181	4.66114075729283	-4.94195771352225	9.26094186763084e-07	0.00414612367413833	1.41828042130581
HDAC7	-0.00134359472173617	4.65725263001873	-4.94100586562675	9.30504078591795e-07	0.00416586675985547	1.41369889684561
MFSD5	-0.000825491717506566	4.66464741768853	-4.94034450188955	9.33580080289403e-07	0.00417963801945566	1.41051604977735
PIP5K1C	-0.000945973091162955	4.65902005371434	-4.93920581347328	9.3889910982319e-07	0.00420345131467842	1.40503699740472
EIF2AK2	0.00298174180234767	4.67613741109174	4.93255465540587	9.70556730058672e-07	0.00434518248047268	1.37305734445513
THOC1	0.000897766596501981	4.66071001588169	4.93223328763291	9.72112133395762e-07	0.00435214602121283	1.37151319796331
TBC1D15	0.00105600971129327	4.66619019893985	4.9268646934746	9.98454085926918e-07	0.00447007894269481	1.34573160946993
COPB1	0.000957418038769475	4.67057062552723	4.92609598544543	1.00228176626132e-06	0.00448721546755193	1.34204221889117
HINFP	0.000869935193576588	4.65946038363265	4.92364979154451	1.01455664822612e-06	0.00454217011410833	1.33030541129352
SNRPB2	0.00119887776940431	4.67253605723789	4.92283326583352	1.01868610571209e-06	0.00456065769527301	1.32638895921795
ZNF446	-0.00133616596416264	4.65404752327101	-4.9187107241565	1.0397839347561e-06	0.00465511267590307	1.30662464270257
MILR1	0.00237399081378253	4.65955596461617	4.91844906947397	1.04113712137241e-06	0.00466117089238426	1.30537074495203
P3H1	0.000796812613153008	4.65718430328282	4.91274564421869	1.07105862711632e-06	0.00479512947359977	1.27805455994076
PSMC6	0.00159646230208832	4.66764835716368	4.90856880409095	1.09349539488082e-06	0.00489557888288144	1.25806888501623
SRM	-0.000997637051918687	4.66316987840508	-4.90848555642432	1.09394714993786e-06	0.00489760139027181	1.25767071854967
PFKM	-0.00120444992411972	4.65395041049489	-4.90615834568303	1.10664914768968e-06	0.0049544682342067	1.24654245590344
PIEZO1	-0.0010351940732729	4.66695486726346	-4.9058191192758	1.1085124882417e-06	0.00496281040985811	1.24492075933362
LHFPL2	0.00207519175589344	4.65996800455487	4.90543344951051	1.11063461183609e-06	0.00497231115719016	1.24307716585299
KBTBD2	0.00096280756579592	4.67350614615183	4.90416560733871	1.11763846603563e-06	0.00500366741244151	1.23701754477832
SBF1	-0.00142359398913161	4.66622612465507	-4.90072882512104	1.13683883494667e-06	0.00508962746405622	1.2205989852868
GTF2F2	0.000979547945805237	4.66512263639525	4.90053899845929	1.13790855868758e-06	0.00509441661724427	1.21969244285159
C8orf33	-0.000992733913756538	4.65842592463256	-4.89916451311462	1.14568314651125e-06	0.00512922344693088	1.21312939743545
NCOR2	-0.000894393853930531	4.66122959476062	-4.89194266076766	1.18738115051059e-06	0.0053159054108359	1.17867433644417
ILKAP	0.00104003506741712	4.66068385236218	4.89192570018361	1.18748077902738e-06	0.00531635144770557	1.17859347507849
GLRX5	-0.00248591061176295	4.68606625987814	-4.88851284082397	1.20769309481429e-06	0.00540684198548358	1.16232771136479
PACSIN2	-0.00124000918660894	4.67511770647059	-4.88732476827804	1.21480682205223e-06	0.00543869014232786	1.15666785376538
MLEC	-0.000973308116781091	4.66615111150222	-4.88621500178264	1.22148814671283e-06	0.00546860243283332	1.15138221518335
ARAF	-0.000985932135017187	4.66749291431569	-4.8795546090529	1.2623371034947e-06	0.00565148321234578	1.11968372733329
CITED2	0.00119964621821289	4.66584630601086	4.87703015579748	1.27816129420294e-06	0.00572232811414657	1.10767992133909
WAC	0.000826258393454182	4.6724312892651	4.87608994859321	1.28410356455739e-06	0.00574893165852344	1.10321072850815
KCTD20	-0.00106601273159335	4.66560865894921	-4.87234545635791	1.30803459190855e-06	0.00585607086797458	1.08541971084203
ORC2	0.000966407491606702	4.66027463740906	4.87189445449722	1.31094577184579e-06	0.00586910422055359	1.08327776205591
SEMA4A	-0.00181359964701144	4.66683236327935	-4.87106154192335	1.31633857231954e-06	0.00589324778827456	1.07932249373301
STRN	-0.00147250366794438	4.66115229527207	-4.87103976284355	1.31647987014913e-06	0.00589388037865764	1.07921907958372
GBE1	-0.00115095161123158	4.6569391769465	-4.8693411432782	1.32754526601343e-06	0.00594342015594213	1.0711548312769
IGF2R	-0.00176946073294371	4.67900516344884	-4.86633826034542	1.34732668266502e-06	0.00603198155829128	1.05690507248778
MFF	0.000871737377384108	4.6640314964498	4.85632932081694	1.41533187689573e-06	0.00633644081286218	1.00946920912313
MAP2K2	-0.00126776195292422	4.66737810017132	-4.85529423727748	1.42255043661314e-06	0.00636875830471703	1.00456886711167
ANKRD17	0.000845452432039373	4.66128080733129	4.85145650338841	1.44962513007371e-06	0.00648997170734002	0.986408723798622
PISD	-0.00129477782559739	4.66620216785433	-4.85110095447267	1.45215845143792e-06	0.00650131338708755	0.984726956450436
STAM	0.000874196306845043	4.66028147822668	4.8501075398009	1.45925925165713e-06	0.00653310366966895	0.98002866565921
RYBP	-0.00168633549113029	4.67056055455789	-4.84892037435096	1.46778882546823e-06	0.00657129057162125	0.974415239233698
CUEDC2	-0.000750098186942161	4.66667445953328	-4.84867473152932	1.46955971185752e-06	0.00657921882998612	0.973253897463026
HADHA	0.00114721658956984	4.66117520341301	4.84711453825219	1.48085558228184e-06	0.00662979044187579	0.965878970780647
BST2	0.00247654322069923	4.67417628399088	4.84698435438512	1.48180189018751e-06	0.00663402706236947	0.96526370225895
FAM193A	-0.000852578752747135	4.65912955142941	-4.8440549647238	1.50325030792887e-06	0.00673005162859757	0.95142310852996
MFAP1	0.00087411051973163	4.6636734877815	4.8422064364644	1.51693840449163e-06	0.00679133323690905	0.942693381882533
PDS5B	0.000915026914087846	4.66038940528938	4.84181497235962	1.51985250473211e-06	0.00680437966368567	0.940845086938706
BCL3	-0.00219103952797006	4.6691831403327	-4.84091096894582	1.52660261677441e-06	0.00683459991529902	0.936577382650951
DVL3	-0.00129699475162237	4.65789822062085	-4.84050993892406	1.52960630805005e-06	0.00684804744114006	0.934684404337291
IREB2	0.00098047880543195	4.66082191450238	4.83845407623892	1.54509419263689e-06	0.00691738670043534	0.924982469450917
CORO1C	-0.00143452624506057	4.66318700040983	-4.83645138462579	1.56032665806378e-06	0.00698558244815153	0.915535214383674
UFM1	0.00112681434009421	4.66457992768851	4.83615852400948	1.56256623900806e-06	0.00699560905203907	0.914154019934825
STK24	0.000765882663324113	4.68050213708432	4.83502125994641	1.57129257818555e-06	0.00703467687253671	0.9087911868285
LMNB2	-0.000950569470054674	4.6592692755698	-4.83131224970668	1.6000794780227e-06	0.00716355582310761	0.891309449240223
MAP3K1	0.00121465552449518	4.67961934116828	4.82829940129194	1.62383638087168e-06	0.0072699154771625	0.877118306206423
COPS5	0.000997621245401703	4.67084078599601	4.82125856060384	1.68068639591063e-06	0.0075244329944919	0.843987215536572
MS4A6A	0.0017175110312122	4.67742049493132	4.82096943295484	1.68306139687569e-06	0.00753506587381246	0.842627688500894
STAG2	0.00138032451996661	4.66942371688107	4.8202578366279	1.68892048166856e-06	0.00756129699643014	0.839281971764269
AQP9	-0.00243846062465547	4.6894532147159	-4.81893650358806	1.69985209354905e-06	0.00761023782281911	0.833070694718451
MR1	0.00154089289087267	4.66359469586284	4.81629373894332	1.7219208581356e-06	0.00770903968187308	0.820652523202584
ACAT2	0.00104486554921568	4.66380449810161	4.80833088046652	1.79009599914896e-06	0.0080142597881899	0.783274661349417
UFSP2	0.00151072744327418	4.65915897084658	4.80773945460273	1.79526193472186e-06	0.00803738768174976	0.780500833986963
HDGF	-0.00154914464683475	4.66711971258278	-4.80708631684642	1.80098357999134e-06	0.00806300348762122	0.777437949806009
AP3M2	0.00105716779995557	4.66029832573535	4.80402594918418	1.82802776993987e-06	0.0081840803260208	0.76309163961092
KPNA4	0.000863095609223485	4.67001923609116	4.8024986077258	1.84167054763623e-06	0.00824515904176741	0.755935051576133
CLDND1	0.00146502027819206	4.67130573086471	4.80154955167488	1.85019717651812e-06	0.00828333275927162	0.751489194459166
LETMD1	0.000946549316402034	4.66380512646398	4.79866349602722	1.87636053461173e-06	0.00840046611345672	0.737974577231183
ZFHX3	-0.00198240215263379	4.65452529066231	-4.78764231585059	1.97958712204502e-06	0.00886261154539556	0.686436325577709
S100A12	-0.00384641960355392	4.67478919187896	-4.78487388016561	2.00636325621972e-06	0.00898248829809569	0.673507988060656
TMX2	0.00102658689674406	4.66911261455771	4.78403334095317	2.01456163275041e-06	0.0090191924298236	0.669584152696219
NASP	0.000857968714655044	4.66018182924108	4.78149534853306	2.03951255547363e-06	0.00913089771085545	0.657740176120221
UBAP1	-0.00128410418237834	4.67058434827247	-4.78084242657708	2.045979339081e-06	0.00915984950106562	0.654694168774057
SAR1B	0.00182017679207647	4.66431782627788	4.77585564237849	2.09602523668262e-06	0.00938390498462811	0.631442880633184
GLUD1	0.00094096455411119	4.67348943018069	4.77433542253221	2.11151453852768e-06	0.00945325058898841	0.624359313479319
SAP30L	0.00121610349268142	4.66634800467305	4.77429728987688	2.11190447896245e-06	0.00945499635231489	0.624181659320229
TMEM126B	0.00171794384729562	4.66635145945712	4.76967576657763	2.15968020488089e-06	0.00966888827725176	0.602660671154087
DCAKD	-0.00114588498194657	4.66441615576341	-4.76380446401938	2.22187674636735e-06	0.00994734219348663	0.575348394577432
NUP62	0.00104419623706864	4.67397594988746	4.76351825256474	2.22495230436386e-06	0.009961111466637	0.574017805355828
CRYZ	0.00170657733845747	4.66072196509899	4.75649638826703	2.30170306403146e-06	0.0103047246176688	0.541397131580801
SLC35A3	0.00102803749553537	4.65838623311494	4.75390163447353	2.33070365889417e-06	0.0104345602808692	0.52935454488456
MALT1	0.00111678763394796	4.66170913941112	4.75374528204165	2.33246233195773e-06	0.0104424338601748	0.528629092482207
USP15	0.00159733960450392	4.66706517628636	4.75245988505557	2.34696910667698e-06	0.0105073806905928	0.522665897625743
TRIAP1	0.00102339838207488	4.66055270042648	4.74552245662702	2.42677401462077e-06	0.0108646672634572	0.490508326617135
CROCC	-0.00123997630577666	4.65190081311413	-4.74190949037501	2.46936287101723e-06	0.0110553375735442	0.473778552296295
CALM2	0.000907677689609976	4.6889643636501	4.73965876239945	2.49625631001168e-06	0.0111757394999223	0.463362717266863
GPR65	0.00143991522508102	4.66315672675162	4.73915558218372	2.502307101083e-06	0.0112028288915486	0.461034761227914
NAP1L1	0.00129604522862614	4.67122592674242	4.73789899122086	2.51747937917167e-06	0.0112707551805516	0.455222186705338
EVL	0.00174493921265118	4.68243437030352	4.73092005047529	2.60336740517206e-06	0.0116552758729553	0.422966570293021
NDUFS7	-0.000864680235826754	4.6710062352548	-4.73073095953068	2.60573325564738e-06	0.0116658677855333	0.422093249031827
CYBB	0.00163267594655636	4.67112198087725	4.72985790729274	2.61668346021479e-06	0.0117148918513816	0.418061465577438
ACO2	-0.00121689614544263	4.65873133851287	-4.72755043358245	2.64583821311933e-06	0.0118454176801352	0.407408881949264
MICAL1	-0.00100951396693905	4.66590565141944	-4.72589381828796	2.66696174036855e-06	0.01193998771163	0.39976406979007
ABCD3	0.000904382596956133	4.65753920420139	4.72477964001445	2.68125973307808e-06	0.0120039998249906	0.394623883713599
KPNB1	0.00126496717141222	4.68247123336611	4.71611192021755	2.79503479815144e-06	0.012513370791324	0.35467528642276
SPCS3	0.00167043593552751	4.6619785743704	4.71565907433745	2.80110480120955e-06	0.0125405461950151	0.352590084646025
SLC2A3	-0.00201550611397039	4.69101127997564	-4.7139666168657	2.82390308079013e-06	0.0126426140926974	0.344798576785514
ZNF787	-0.000937347558847001	4.66663254880824	-4.7117833285875	2.85357665322344e-06	0.0127754626764813	0.334751375552191
PHACTR4	0.00104127763465645	4.66593960394724	4.71073691779849	2.86790468347202e-06	0.0128396092679042	0.329937501430214
AP1S1	-0.0013137485687098	4.65685221934018	-4.71061559470178	2.86957037212151e-06	0.012847066555988	0.329379436367072
PSMA5	0.00111102054037904	4.67860843728899	4.7096532696687	2.88281545846396e-06	0.0129063648075431	0.324953393286378
TUBA1A	-0.00139153840726003	4.6784629186648	-4.70406009185485	2.96096884142381e-06	0.0132562575030544	0.299245586240101
SLC6A16	-0.00103618807984773	4.65475411746233	-4.70127251373974	3.00067598868289e-06	0.0134340264013333	0.286443944912207
PPP1R2	0.00129998013118815	4.66754039393417	4.70095252882174	3.00526656086335e-06	0.0134545783929852	0.284974911586614
BLVRB	-0.0030888850213513	4.6684279589073	-4.70004014876096	3.01839284654566e-06	0.0135133447739849	0.280786746513813
SETD1A	-0.00089497410357442	4.66091427987614	-4.69769119146007	3.05244097430871e-06	0.0136657782419801	0.270007712833754
UPF1	-0.000832591984181619	4.66040440491594	-4.69618239347076	3.07450533722319e-06	0.0137645603947482	0.263086754583234
BABAM1	-0.00125231490521838	4.67167495605412	-4.69523356071587	3.08845928658614e-06	0.0138270322260461	0.258735477571394
BRD7	0.000921702374575339	4.66655568864707	4.69071743030592	3.15571383840962e-06	0.0141281308545599	0.238036298891016
TSPAN5	-0.00284527900215181	4.66649328059881	-4.69014380414268	3.16435637594425e-06	0.0141668234951024	0.235408503547616
ABCA1	0.00223884339549585	4.6687115052798	4.68917220248038	3.1790469176172e-06	0.0142325930501722	0.230958270156069
TRADD	-0.000793080509779109	4.66299557661552	-4.68566178040297	3.23267223299401e-06	0.0144726735871142	0.214886769630807
PTS	-0.00127412846901453	4.65739565651598	-4.68565608950389	3.23275986885847e-06	0.0144730659328794	0.214860724712155
PTDSS1	0.000975901751179009	4.667658489076	4.68058257926539	3.31180320355061e-06	0.0148269429422961	0.191653314096632
PRRC2A	-0.000921612599094068	4.66236159148012	-4.67954880387345	3.32813516645001e-06	0.0149000611401967	0.186927519374517
DRG1	0.000840252159612476	4.6663716676013	4.67653498543258	3.37619134998436e-06	0.01511520867388	0.173155835645572
TNFRSF17	0.00341438027633867	4.65917852244331	4.67430906714276	3.41211146582803e-06	0.0152760230325121	0.162989891850325
JUND	-0.00136916543316179	4.69026998805563	-4.67372811044499	3.4215467261055e-06	0.0153182646927743	0.160337374730045
RAB3GAP1	0.00102402108062538	4.6674384577131	4.67103348479382	3.46563855293581e-06	0.0155156638014936	0.148038424322579
IGF2BP2	-0.00261371238433927	4.66478291518512	-4.67076664257179	3.47003443812475e-06	0.0155353441794845	0.146820856454619
ASCC2	-0.00243150017638349	4.68223858827303	-4.66898947285675	3.49944794772444e-06	0.0156670284619623	0.138713540415559
ZDHHC7	-0.000890068633547791	4.67446741489807	-4.66772439714841	3.52053166223799e-06	0.0157614202518395	0.132944147965416
TBC1D17	-0.00168104083190634	4.65324949348199	-4.66737731689265	3.52633738625466e-06	0.0157874124782621	0.131361544512394
CR1	-0.00202357867043546	4.65938687511451	-4.66701362684001	3.53243081372159e-06	0.0158146927530316	0.129703324489228
TIAL1	0.0011027601469431	4.66119963772408	4.66634260461781	3.54369997586623e-06	0.0158651447919531	0.126644167106091
C11orf24	-0.00103491872533112	4.65593341420241	-4.66404899137515	3.58248026956826e-06	0.0160387641668571	0.116190857664904
PSMG1	0.00125576182950571	4.6604804406386	4.6621783055735	3.61441119678217e-06	0.0161817189279938	0.107668692174556
ANAPC10	0.00184479534937854	4.65767270161254	4.6610297419136	3.63415138549566e-06	0.0162700957528641	0.102437865189058
KLF9	0.00187604468346958	4.66319624191166	4.6579944329764	3.6868183990193e-06	0.0165058859724094	0.0886202640038309
RENBP	-0.00160557472317446	4.66374081970095	-4.65543998908055	3.73170897875179e-06	0.0167068610978718	0.0769983380048025
TMED2	0.00104581688916916	4.67309967621049	4.647661480284	3.87166048924689e-06	0.0173334240103583	0.0416459156927047
C5orf30	-0.00154122557456216	4.65282057162164	-4.63970191217795	4.02008011086073e-06	0.0179978986563235	0.00552886288317644
GFOD2	-0.00128324253681722	4.65584251299804	-4.63877124229843	4.03778654177133e-06	0.0180771703475102	0.00130973728558104
DCTN3	-0.00071866887942118	4.6729294114114	-4.63714676197227	4.06887258776616e-06	0.0182163425754291	-0.00605279743345655
NUDT9	0.00082748664603649	4.65942729102919	4.63266817884831	4.15576911195126e-06	0.0186053783142058	-0.026338093669084
PSMC2	0.0013260767901615	4.67190045513646	4.62981664334113	4.21202178445767e-06	0.018857221529017	-0.0392441136598674
MED6	0.000973119214386919	4.67083350288698	4.62878510177325	4.23255061363488e-06	0.0189491290972433	-0.0439109960299469
CXCR2	-0.00245480761063188	4.67988585247935	-4.62711451434616	4.26600102947442e-06	0.019098886608957	-0.0514669377165742
CNDP2	0.0011313241518156	4.67818808046102	4.62408204816332	4.32736995337025e-06	0.0193736352812386	-0.065175917264984
G3BP2	0.000866307495662966	4.66447572415839	4.62341769606726	4.34092734462573e-06	0.0194343317218894	-0.0681781347004051
ZFAND5	0.00119276622304643	4.68278331304381	4.62177143687859	4.37469834758208e-06	0.019585524502125	-0.0756158349647542
DPM2	-0.00224867928986061	4.66363747068106	-4.62060343518874	4.39881124022225e-06	0.019693477922475	-0.0808912664699744
CDC5L	0.00135152516920112	4.66117811342919	4.61733456430183	4.46697561996066e-06	0.0199986498505639	-0.0956487953015817
CD74	0.00152936123647596	4.68986829868411	4.61680890978597	4.4780310494396e-06	0.0200481450083411	-0.0980209680161899
HMGCS1	0.00110525982740395	4.66343883461271	4.61509310775908	4.51430038406627e-06	0.0202105228194647	-0.105762245685503
CDK2AP2	-0.000963450256867837	4.66010740324216	-4.61419425860502	4.53341298347015e-06	0.0202960899269958	-0.109816538291893
ZNF266	0.00120394355864217	4.66439767053603	4.61024718096037	4.61826437775477e-06	0.0206759696192081	-0.127611073275466
MFN2	-0.00108726835166539	4.66257348994657	-4.6099448006657	4.62482719827878e-06	0.0207053513666941	-0.1289736902818
UBA1	-0.00120247040351451	4.67091474529974	-4.60881564583275	4.64941341244318e-06	0.0208154238475081	-0.134061250556881
UBQLN2	0.00100868370962903	4.66946840701687	4.60814414522499	4.66409408211255e-06	0.0208811492056179	-0.137086224575718
GBP2	0.00151426555697398	4.68652144431299	4.60685644531353	4.69237092120022e-06	0.0210077446142134	-0.142885876596303
DDX18	0.00103314342604399	4.67135586907758	4.60661387457387	4.69771595617452e-06	0.0210316743357933	-0.143978214390573
HERC3	0.00136241087710065	4.65931040260397	4.60589122871362	4.71367407214481e-06	0.0211031188209923	-0.147232088252512
VRK3	-0.00108839800262039	4.66885603533241	-4.5997471720684	4.85146985239554e-06	0.0217200305291748	-0.174877421727865
RELB	-0.00138945882027208	4.65968569773135	-4.59792558549008	4.89306074404661e-06	0.0219062329510967	-0.183066936613825
VAMP2	-0.00134600633066739	4.66896499704942	-4.59732967749814	4.90674075343474e-06	0.0219674783531273	-0.185745357182478
ABHD8	-0.00100994214390138	4.66000459489792	-4.59700740408541	4.91415432854387e-06	0.0220006689288909	-0.187193737815992
LIG4	-0.00178834238066994	4.65279285300426	-4.59636199198927	4.9290337060159e-06	0.0220672839018332	-0.190094096888149
GDE1	-0.00138652057209043	4.66217848269512	-4.59116370914527	5.05046133621157e-06	0.0226109154022192	-0.213440038229399
C19orf54	-0.00103965816754137	4.65508682850049	-4.58814875414067	5.12219757566308e-06	0.0229320785462436	-0.226968926610548
FASN	-0.00123631589011541	4.66237297541475	-4.585252660503	5.1920253326571e-06	0.0232446974143059	-0.239956476121359
NUTF2	-0.00164558615098187	4.66073752521617	-4.57437850853988	5.4624515635425e-06	0.0244553956499798	-0.288651889935473
ACTL6A	0.000979869331285244	4.66633286575447	4.57077219808277	5.55508130185929e-06	0.024870098988424	-0.304776924802953
PLEKHO1	0.00112614176568115	4.67206779559684	4.56980092023405	5.58028534257606e-06	0.024982937478713	-0.309117764034303
RDH11	0.00102452760201643	4.67007769759959	4.56974836904207	5.58165213476786e-06	0.0249890566073557	-0.309352600967641
RAD23A	-0.00137932493801962	4.66932240989522	-4.5683016628711	5.6194055029231e-06	0.0251580784365867	-0.315816524690307
PIK3CD	-0.000951127575651078	4.67200180384128	-4.56204014667888	5.78564849298127e-06	0.0259023483030772	-0.343770649309832
TFPT	-0.000754475902815521	4.66098885592835	-4.56184080781141	5.79101762008815e-06	0.0259263858851346	-0.344659983915289
NCOA3	0.00107646849112264	4.67120540161921	4.56025472471529	5.83390880301963e-06	0.0261184097111189	-0.351734847665716
MED22	-0.000945964369655883	4.66661413739685	-4.55812478462081	5.89198642782842e-06	0.0263784232373878	-0.361231942251941
GRAP2	0.00140747547055131	4.66136918321487	4.55730885520154	5.91438109299529e-06	0.0264786841533399	-0.364868932381315
ARHGAP24	-0.00169639308488012	4.65365432272649	-4.55598600981405	5.95086248521612e-06	0.0266420113463126	-0.370764171329938
GMFG	-0.00111325706598553	4.68449259957216	-4.55492195406204	5.98036343842228e-06	0.0267740871138166	-0.375504933824617
NKRF	0.00089744093947175	4.65915618588705	4.55439226713186	5.99510123002218e-06	0.0268400682068093	-0.377864491520782
COQ2	0.00103782219369286	4.66275277738507	4.55131856203047	6.08131238151564e-06	0.0272260355320455	-0.391551534685814
RABGAP1L	0.0017273298359699	4.66111544963479	4.55123732307571	6.08360701072406e-06	0.0272363085870116	-0.391913167809481
KRT23	-0.00257482390447983	4.65855429360562	-4.54340996110001	6.30862955694721e-06	0.0282437345264526	-0.426727588259885
RPS3	-0.00166918476499678	4.6958285210245	-4.5389907892768	6.43917379810044e-06	0.0288281810940957	-0.446357860559807
TAX1BP1	0.00112291667815523	4.67462259039017	4.53891467284469	6.44144483239763e-06	0.0288383485146442	-0.446695815433669
ZNF324	-0.00123666523008659	4.658712925622	-4.53373280735795	6.59787067847407e-06	0.0295386670275284	-0.46969044027996
UBE2J1	0.00105423195058663	4.67125891298225	4.52805080165261	6.77357737408751e-06	0.0303253059037898	-0.49487563424948
SCMH1	-0.000852647926881112	4.65692268891958	-4.52720099333278	6.80023869366177e-06	0.0304446686315237	-0.498639774111354
LILRB4	0.00224278237754039	4.65902147635053	4.52480248782499	6.87603130947204e-06	0.0307839921725063	-0.509260073932197
CABIN1	-0.00105703862479789	4.6623299599969	-4.52355012765815	6.91592678702919e-06	0.0309626042255297	-0.514803242541291
RIN1	-0.00185294386771417	4.65297913482612	-4.52128047939069	6.98879509680522e-06	0.031288835648397	-0.524845376692728
KLHL28	0.00116868597614239	4.66460116112206	4.51973788456536	7.0387402172037e-06	0.031512439952421	-0.531667892825967
MYL4	-0.00316525765469411	4.67356086210076	-4.51913402631205	7.05838452493681e-06	0.0316003875181421	-0.534338003578281
C1RL	-0.00136412166438227	4.66174053662569	-4.5175552795254	7.10999173282894e-06	0.0318314329878751	-0.541317219462311
MED28	0.000980139150472681	4.66968059432309	4.51614559847864	7.1563777279034e-06	0.0320391030878235	-0.547547073782308
PUM3	0.000971672744991103	4.66266201309981	4.51551015765007	7.17738177547887e-06	0.0321331382088189	-0.550354693467307
PDHA1	0.00079885749452302	4.66451819099898	4.51298877307903	7.2613079183086e-06	0.0325088755502676	-0.561491413815542
TOR4A	-0.00114098248659733	4.6588446611702	-4.51237763465413	7.2817912092754e-06	0.032600579243926	-0.564189861090858
PRKCSH	-0.0011046921450939	4.66483786548116	-4.51143377678576	7.31353492319653e-06	0.0327426958511508	-0.568356726809332
AURKAIP1	-0.000790488137193179	4.67880194183342	-4.50985270828227	7.36700644671073e-06	0.0329820878619239	-0.575334832760637
CHD2	0.00137023442795847	4.660455177559	4.50968841317954	7.37258431492883e-06	0.0330070599779364	-0.576059821501849
FLI1	0.00230560159090132	4.66556065518913	4.50861222066208	7.40922153859745e-06	0.0331710848283008	-0.580808137142862
PHACTR1	-0.00153475366580391	4.65267606929846	-4.50792104267915	7.43284346961662e-06	0.0332768402134736	-0.583857142859108
XPNPEP1	0.00072490189441865	4.67027538276591	4.50440468971212	7.55414086831162e-06	0.0338198886674311	-0.599361981756417
BFAR	0.000949592380852238	4.66330295585325	4.50430437299982	7.55762898028493e-06	0.0338355049447356	-0.599804143986477
XBP1	0.0014962733202184	4.68001942683435	4.50341016653532	7.58878966713926e-06	0.0339750113397825	-0.603745088988907
HDAC2	0.000961762051908011	4.66854696602532	4.50327810658846	7.59340201626906e-06	0.0339956608268366	-0.604327040014125
IL1RN	0.00370753534093993	4.66984093071463	4.49742924037559	7.80039497469264e-06	0.034922368301699	-0.630085003451715
HIF1AN	-0.00129813273125556	4.65837988091288	-4.49741336590523	7.80096406139788e-06	0.0349249161028783	-0.630154869915099
MTAP	-0.000957770862481944	4.65701990623439	-4.49717961952175	7.80934828160042e-06	0.0349624522567251	-0.63118360347044
BCL6	-0.00214230452013275	4.68242590357818	-4.49264472315114	7.97372796705072e-06	0.0356983801084861	-0.651131881893473
N4BP2L2	0.00134182081440137	4.67005041063619	4.49195660166745	7.9989585246313e-06	0.0358113373147743	-0.65415713781764
UBL4A	-0.000912285458483097	4.66177833816573	-4.49107459163056	8.03140998114219e-06	0.0359566224855736	-0.658034157764282
SP2	-0.000992549489861716	4.66245694089574	-4.49062512052294	8.0479956534188e-06	0.036030876540356	-0.660009602122271
PLCL2	0.000848345691604635	4.67199990098462	4.4892561926058	8.09871197018054e-06	0.0362579334904983	-0.666024934273771
ARPC4	-0.00117965045036605	4.67865394927684	-4.48662389519756	8.19709515688786e-06	0.036698395017387	-0.677586831739941
UBE2D4	0.000825204891055975	4.65793229332347	4.48563733697392	8.23426216660227e-06	0.0368647917198784	-0.681918444200052
PMPCB	0.00107163844811087	4.66877099511415	4.48102442676189	8.41019774753898e-06	0.037652455315732	-0.702159953225749
RPS5	-0.00165473175074382	4.69198849986144	-4.47993517903345	8.45226366180995e-06	0.0378407844139232	-0.706936682562
ADAT1	-0.000878896443426314	4.66117325062548	-4.47817120592417	8.52081451968681e-06	0.0381476866046379	-0.714669963796394
MKLN1	0.0010297386156255	4.67022554406522	4.47762631917731	8.54209708472642e-06	0.0382429686483202	-0.717058166234425
SUZ12	0.00122906664565026	4.67608792247674	4.47736940871983	8.55214931679726e-06	0.0382879724913013	-0.718184091401916
CNTRL	0.00095754030657158	4.66213191708031	4.47455846426407	8.6628766071443e-06	0.038783698570185	-0.730499188398863
RSRC1	0.00166501277447129	4.65688531308623	4.47033133169267	8.83197705276283e-06	0.0395407612652192	-0.749004869758275
FBP1	-0.00124793207789509	4.66305884655202	-4.46968138610452	8.85825583678219e-06	0.0396584113812739	-0.751848740781705
SENP6	0.00100893293503557	4.66299934346475	4.46753140939864	8.94571862861328e-06	0.0400499823003017	-0.761253261352914
CDC34	-0.00228474826144875	4.66606958638362	-4.46479242903486	9.0583403232769e-06	0.0405541896273107	-0.773227964139593
ZNF330	0.000674969874232545	4.66332644629554	4.46391682914417	9.09462869737537e-06	0.0407166526781495	-0.777054568367236
SDF2L1	0.00151101226315831	4.66844883202398	4.46265857565835	9.14701949496133e-06	0.0409512062789419	-0.782552214614562
PPP1R11	0.00104927378731112	4.67780879012812	4.46144417993841	9.1978579974218e-06	0.0411788102544574	-0.787856829935196
CDK5RAP1	0.000678861482548143	4.66295110717581	4.45905421186541	9.2987006342356e-06	0.0416302827394728	-0.798292446080758
IGSF6	-0.00190634676460544	4.66687771922572	-4.45637394727245	9.41305067984676e-06	0.0421422278936739	-0.809989262673286
PLCG2	-0.00110257929572821	4.67447786647803	-4.45611111656655	9.4243361854249e-06	0.0421927531021473	-0.811135907892242
PLEKHG3	-0.00148649513338572	4.66166767272569	-4.45605878897452	9.42658458868592e-06	0.0422028192035469	-0.811364188507703
COX7C	0.00181181966135657	4.67803112557747	4.45538236997774	9.45569509290302e-06	0.0423331469309268	-0.81431485507931
SRSF1	0.00130272544554533	4.67676899246798	4.45530954932631	9.4588341414082e-06	0.0423472004510845	-0.814632486896073
RASGRP3	0.00158140686561126	4.65979293674889	4.45503337495655	9.47074813636272e-06	0.0424005394064959	-0.815837069404346
SLC25A1	-0.000932920813213833	4.65756668074974	-4.45422201542286	9.50583281889799e-06	0.0425576135302063	-0.819375542162014
ADCK2	0.000983303105233979	4.66103450488333	4.45194264081365	9.60506394051988e-06	0.0430018712617075	-0.829312974502619
BEST1	-0.00172221480116885	4.66011698810383	-4.4489992269854	9.73467071780499e-06	0.043582120803613	-0.842138237776618
TERF2	-0.000749276009137212	4.66208781819264	-4.44856037824354	9.75413722837756e-06	0.0436692723714463	-0.844049727814388
SECISBP2L	0.00086029051467662	4.66241577814142	4.44757505933143	9.79797992367161e-06	0.0438655561182778	-0.84834081701838
ZMYND8	0.00109408411349321	4.65922909235779	4.44729339924661	9.8105472683285e-06	0.0439218201203067	-0.849567286929508
ECI1	-0.00111841557036296	4.65881274717023	-4.44563389400964	9.88490617801023e-06	0.0442547249589518	-0.856791983376777
RHOF	-0.00101239606309012	4.6562434054166	-4.4450871198537	9.9095238538039e-06	0.04436493829348	-0.859171813402325
RPL39L	-0.00174663550786391	4.65593491624204	-4.44221273472713	1.00399064091242e-05	0.0449486609936492	-0.871677948591541
GORASP2	0.000803290347853647	4.66483696418003	4.4409807515699	1.00962904115853e-05	0.0452010921726675	-0.877035804650129
TM6SF1	-0.00143174983419225	4.66123685462163	-4.44089195066392	1.01003662340533e-05	0.0452193396298565	-0.877421942102625
DRAP1	0.00151934714473079	4.67879347278416	4.4382939781826	1.02203082063463e-05	0.0457563198398123	-0.888715569364292
CNNM3	-0.00118271521885305	4.65998477917019	-4.43704336167941	1.0278530765123e-05	0.0460169822354555	-0.894149862204603
SYNCRIP	0.00087070818981605	4.66511522527943	4.4363047787227	1.03130644433584e-05	0.0461715895129158	-0.897358532428598
ASMTL	-0.000883238142995069	4.65977408650719	-4.43596611909426	1.03289361279617e-05	0.0462426470448844	-0.898829620971924
NUP88	0.000914437986851091	4.66782643323058	4.43529960253976	1.03602414904951e-05	0.0463828011529466	-0.901724559034358
NMRK1	0.00133803930217358	4.66172453803715	4.43196721066297	1.05181254884381e-05	0.0470896478117372	-0.916192181419737
RAI1	-0.00129797368907436	4.65474773680874	-4.42838413128733	1.06904536212554e-05	0.0478611608623602	-0.931736565316491
PPP6R1	-0.000846096629644855	4.66116484833834	-4.42817772890536	1.07004623626437e-05	0.0479059699975558	-0.932631629386249
BAZ2B	0.00139022963453872	4.6681633019697	4.42387248837986	1.09112841909325e-05	0.0488498193228047	-0.951292212189159
CCT2	0.00123729979202469	4.66915394676602	4.42156380097503	1.10259679353958e-05	0.049363258446767	-0.961291808305791
TRIM68	0.000815045073046861	4.65905077833446	4.42080250467494	1.10640373203057e-05	0.0495336950830085	-0.964588109238925
