# Supplementary material for: A Meta-Analysis of Multiple Whole Blood Gene Expression Data Unveils a Diagnostic Host-Response Transcript Signature for Respiratory Syncytial Virus
Source: Int J Mol Sci. 2020 Mar 6;21(5):1831. doi: 10.3390/ijms21051831 (PMC7084441; doi:10.3390/ijms21051831)
Supplement: Supplementary file 1 [file ijms-21-01831-s001.zip › ijms-727577-SI-for proofreading/Table S3_R1.xlsx]

## Sheet: Table S3
Table S3. Reactome pathway enrichment analysis result.
Reactome pathways	Genes in the patway	Genes DE	Genes expected	Over / under-expression	Fold Enrichment	P-value	FDR
IRF3 mediated activation of type 1 IFN (R-HSA-1606341)	5	4	.38	+	10.43	2.41E-03	2.10E-02
Peptide chain elongation (R-HSA-156902)	89	48	6.82	+	7.03	2.05E-21	3.45E-19
Formation of a pool of free 40S subunits (R-HSA-72689)	101	53	7.74	+	6.84	4.40E-23	9.63E-21
Eukaryotic Translation Elongation (R-HSA-156842)	94	49	7.21	+	6.80	2.38E-21	3.72E-19
Viral mRNA Translation (R-HSA-192823)	89	46	6.82	+	6.74	5.16E-20	5.14E-18
Selenocysteine synthesis (R-HSA-2408557)	93	48	7.13	+	6.73	8.36E-21	1.08E-18
Eukaryotic Translation Termination (R-HSA-72764)	93	47	7.13	+	6.59	4.10E-20	4.28E-18
Nonsense Mediated Decay (NMD) independent of the Exon Junction Complex (EJC) (R-HSA-975956)	95	48	7.28	+	6.59	1.65E-20	2.01E-18
L13a-mediated translational silencing of Ceruloplasmin expression (R-HSA-156827)	111	56	8.51	+	6.58	1.12E-23	2.74E-21
MyD88 deficiency (TLR2/4) (R-HSA-5602498)	10	5	.77	+	6.52	2.99E-03	2.51E-02
Activation of IRF3/IRF7 mediated by TBK1/IKK epsilon (R-HSA-936964)	16	8	1.23	+	6.52	1.70E-04	2.05E-03
GTP hydrolysis and joining of the 60S ribosomal subunit (R-HSA-72706)	112	55	8.59	+	6.40	7.59E-23	1.51E-20
Eukaryotic Translation Initiation (R-HSA-72613)	119	58	9.13	+	6.36	6.81E-24	2.49E-21
Cap-dependent Translation Initiation (R-HSA-72737)	119	58	9.13	+	6.36	6.81E-24	2.13E-21
Regulation of innate immune responses to cytosolic DNA (R-HSA-3134975)	15	7	1.15	+	6.09	6.03E-04	6.36E-03
Selenoamino acid metabolism (R-HSA-2408522)	116	53	8.90	+	5.96	5.88E-21	8.05E-19
IRAK4 deficiency (TLR2/4) (R-HSA-5603041)	11	5	.84	+	5.93	4.09E-03	3.26E-02
SRP-dependent cotranslational protein targeting to membrane (R-HSA-1799339)	112	49	8.59	+	5.71	7.28E-19	6.38E-17
Formation of the ternary complex, and subsequently, the 43S complex (R-HSA-72695)	51	22	3.91	+	5.63	3.72E-09	1.70E-07
Translation initiation complex formation (R-HSA-72649)	58	25	4.45	+	5.62	3.29E-10	1.76E-08
Nonsense-Mediated Decay (NMD) (R-HSA-927802)	115	49	8.82	+	5.56	1.72E-18	1.40E-16
Nonsense Mediated Decay (NMD) enhanced by the Exon Junction Complex (EJC) (R-HSA-975957)	115	49	8.82	+	5.56	1.72E-18	1.35E-16
Activation of the mRNA upon binding of the cap-binding complex and eIFs, and subsequent binding to 43S (R-HSA-72662)	59	25	4.52	+	5.53	4.37E-10	2.28E-08
NF-kB activation through FADD/RIP-1 pathway mediated by caspase-8 and -10 (R-HSA-933543)	12	5	.92	+	5.43	5.46E-03	4.13E-02
TICAM1-dependent activation of IRF3/IRF7 (R-HSA-9013973)	12	5	.92	+	5.43	5.46E-03	4.11E-02
Interleukin-35 Signalling (R-HSA-8984722)	12	5	.92	+	5.43	5.46E-03	4.10E-02
Purine ribonucleoside monophosphate biosynthesis (R-HSA-73817)	12	5	.92	+	5.43	5.46E-03	4.09E-02
Ribosomal scanning and start codon recognition (R-HSA-72702)	58	24	4.45	+	5.40	1.42E-09	7.23E-08
Protein methylation (R-HSA-8876725)	17	7	1.30	+	5.37	1.08E-03	1.08E-02
Negative regulators of DDX58/IFIH1 signaling (R-HSA-936440)	34	14	2.61	+	5.37	3.93E-06	7.07E-05
Influenza Viral RNA Transcription and Replication (R-HSA-168273)	131	53	10.05	+	5.28	4.28E-19	3.91E-17
Influenza Life Cycle (R-HSA-168255)	140	54	10.74	+	5.03	1.09E-18	9.22E-17
Regulation of expression of SLITs and ROBOs (R-HSA-9010553)	170	65	13.04	+	4.99	4.66E-22	8.51E-20
ZBP1(DAI) mediated induction of type I IFNs (R-HSA-1606322)	21	8	1.61	+	4.97	7.21E-04	7.49E-03
Influenza Infection (R-HSA-168254)	151	57	11.58	+	4.92	2.69E-19	2.56E-17
Diseases of Immune System (R-HSA-5260271)	24	9	1.84	+	4.89	3.71E-04	4.15E-03
Diseases associated with the TLR signaling cascade (R-HSA-5602358)	24	9	1.84	+	4.89	3.71E-04	4.13E-03
STING mediated induction of host immune responses (R-HSA-1834941)	16	6	1.23	+	4.89	3.57E-03	2.92E-02
Assembly Of The HIV Virion (R-HSA-175474)	16	6	1.23	+	4.89	3.57E-03	2.91E-02
Translesion synthesis by REV1 (R-HSA-110312)	16	6	1.23	+	4.89	3.57E-03	2.90E-02
NIK-->noncanonical NF-kB signaling (R-HSA-5676590)	59	22	4.52	+	4.86	3.10E-08	1.19E-06
Dectin-1 mediated noncanonical NF-kB signaling (R-HSA-5607761)	60	22	4.60	+	4.78	3.95E-08	1.47E-06
IKK complex recruitment mediated by RIP1 (R-HSA-937041)	22	8	1.69	+	4.74	9.23E-04	9.40E-03
SCF-beta-TrCP mediated degradation of Emi1 (R-HSA-174113)	55	20	4.22	+	4.74	1.81E-07	5.22E-06
Translesion synthesis by POLI (R-HSA-5656121)	17	6	1.30	+	4.60	4.55E-03	3.56E-02
Translesion synthesis by POLK (R-HSA-5655862)	17	6	1.30	+	4.60	4.55E-03	3.55E-02
AUF1 (hnRNP D0) binds and destabilizes mRNA (R-HSA-450408)	54	19	4.14	+	4.59	5.51E-07	1.39E-05
FBXL7 down-regulates AURKA during mitotic entry and in early mitosis (R-HSA-8854050)	55	19	4.22	+	4.51	6.92E-07	1.69E-05
Termination of translesion DNA synthesis (R-HSA-5656169)	32	11	2.45	+	4.48	1.58E-04	1.92E-03
Regulation of activated PAK-2p34 by proteasome mediated degradation (R-HSA-211733)	50	17	3.83	+	4.43	3.15E-06	5.86E-05
Vif-mediated degradation of APOBEC3G (R-HSA-180585)	53	18	4.06	+	4.43	1.65E-06	3.51E-05
Negative regulation of NOTCH4 signaling (R-HSA-9604323)	53	18	4.06	+	4.43	1.65E-06	3.48E-05
Cytosolic tRNA aminoacylation (R-HSA-379716)	24	8	1.84	+	4.35	1.46E-03	1.38E-02
PCNA-Dependent Long Patch Base Excision Repair (R-HSA-5651801)	21	7	1.61	+	4.35	2.87E-03	2.43E-02
Antiviral mechanism by IFN-stimulated genes (R-HSA-1169410)	70	23	5.37	+	4.28	1.02E-07	3.22E-06
ISG15 antiviral mechanism (R-HSA-1169408)	70	23	5.37	+	4.28	1.02E-07	3.18E-06
APC/C:Cdc20 mediated degradation of Securin (R-HSA-174154)	67	22	5.14	+	4.28	1.93E-07	5.43E-06
Vpu mediated degradation of CD4 (R-HSA-180534)	52	17	3.99	+	4.26	4.87E-06	8.68E-05
Autodegradation of the E3 ubiquitin ligase COP1 (R-HSA-349425)	52	17	3.99	+	4.26	4.87E-06	8.61E-05
Ubiquitin-dependent degradation of Cyclin D1 (R-HSA-69229)	52	17	3.99	+	4.26	4.87E-06	8.54E-05
Ubiquitin-dependent degradation of Cyclin D (R-HSA-75815)	52	17	3.99	+	4.26	4.87E-06	8.47E-05
Signaling by ROBO receptors (R-HSA-376176)	216	70	16.56	+	4.23	2.32E-20	2.68E-18
Stabilization of p53 (R-HSA-69541)	56	18	4.29	+	4.19	3.15E-06	5.89E-05
Regulation of Apoptosis (R-HSA-169911)	53	17	4.06	+	4.18	6.01E-06	1.01E-04
p53-Independent G1/S DNA damage checkpoint (R-HSA-69613)	53	17	4.06	+	4.18	6.01E-06	1.01E-04
p53-Independent DNA Damage Response (R-HSA-69610)	53	17	4.06	+	4.18	6.01E-06	9.98E-05
Ubiquitin Mediated Degradation of Phosphorylated Cdc25A (R-HSA-69601)	53	17	4.06	+	4.18	6.01E-06	9.90E-05
APC/C:Cdc20 mediated degradation of mitotic proteins (R-HSA-176409)	75	24	5.75	+	4.17	8.13E-08	2.70E-06
Gap-filling DNA repair synthesis and ligation in GG-NER (R-HSA-5696397)	25	8	1.92	+	4.17	1.81E-03	1.64E-02
Cdc20:Phospho-APC/C mediated degradation of Cyclin A (R-HSA-174184)	72	23	5.52	+	4.17	1.54E-07	4.57E-06
Translation (R-HSA-72766)	293	93	22.47	+	4.14	4.08E-26	2.23E-23
SCF(Skp2)-mediated degradation of p27/p21 (R-HSA-187577)	60	19	4.60	+	4.13	2.03E-06	4.11E-05
GLI3 is processed to GLI3R by the proteasome (R-HSA-5610785)	60	19	4.60	+	4.13	2.03E-06	4.08E-05
Degradation of GLI2 by the proteasome (R-HSA-5610783)	60	19	4.60	+	4.13	2.03E-06	4.04E-05
Degradation of GLI1 by the proteasome (R-HSA-5610780)	60	19	4.60	+	4.13	2.03E-06	4.00E-05
Activation of APC/C and APC/C:Cdc20 mediated degradation of mitotic proteins (R-HSA-176814)	76	24	5.83	+	4.12	9.98E-08	3.21E-06
Degradation of DVL (R-HSA-4641258)	57	18	4.37	+	4.12	3.87E-06	7.00E-05
APC:Cdc20 mediated degradation of cell cycle proteins prior to satisfation of the cell cycle checkpoint (R-HSA-179419)	73	23	5.60	+	4.11	1.90E-07	5.39E-06
Regulation of APC/C activators between G1/S and early anaphase (R-HSA-176408)	80	25	6.13	+	4.08	6.43E-08	2.17E-06
Orc1 removal from chromatin (R-HSA-68949)	71	22	5.44	+	4.04	4.40E-07	1.16E-05
Degradation of AXIN (R-HSA-4641257)	55	17	4.22	+	4.03	9.03E-06	1.42E-04
Glycogen metabolism (R-HSA-8982491)	26	8	1.99	+	4.01	2.22E-03	1.96E-02
APC/C:Cdh1 mediated degradation of Cdc20 and other APC/C:Cdh1 targeted proteins in late mitosis/early G1 (R-HSA-174178)	72	22	5.52	+	3.98	5.37E-07	1.37E-05
Hh mutants that don't undergo autocatalytic processing are degraded by ERAD (R-HSA-5362768)	56	17	4.29	+	3.96	1.10E-05	1.66E-04
APC/C-mediated degradation of cell cycle proteins (R-HSA-174143)	86	26	6.59	+	3.94	6.13E-08	2.17E-06
Regulation of mitotic cell cycle (R-HSA-453276)	86	26	6.59	+	3.94	6.13E-08	2.13E-06
Autodegradation of Cdh1 by Cdh1:APC/C (R-HSA-174084)	63	19	4.83	+	3.93	3.68E-06	6.72E-05
Cross-presentation of soluble exogenous antigens (endosomes) (R-HSA-1236978)	50	15	3.83	+	3.91	4.01E-05	5.42E-04
Activation of NF-kappaB in B cells (R-HSA-1169091)	67	20	5.14	+	3.89	2.35E-06	4.59E-05
ER-Phagosome pathway (R-HSA-1236974)	84	25	6.44	+	3.88	1.41E-07	4.28E-06
Regulation of RUNX3 expression and activity (R-HSA-8941858)	54	16	4.14	+	3.86	2.54E-05	3.59E-04
Regulation of RUNX2 expression and activity (R-HSA-8939902)	71	21	5.44	+	3.86	1.50E-06	3.21E-05
Assembly of the pre-replicative complex (R-HSA-68867)	68	20	5.21	+	3.84	2.84E-06	5.41E-05
Regulation of ornithine decarboxylase (ODC) (R-HSA-350562)	51	15	3.91	+	3.84	4.85E-05	6.36E-04
p53-Dependent G1/S DNA damage checkpoint (R-HSA-69580)	65	19	4.98	+	3.81	5.38E-06	9.21E-05
p53-Dependent G1 DNA Damage Response (R-HSA-69563)	65	19	4.98	+	3.81	5.38E-06	9.14E-05
TRAF6 mediated NF-kB activation (R-HSA-933542)	24	7	1.84	+	3.80	5.29E-03	4.04E-02
Telomere C-strand (Lagging Strand) Synthesis (R-HSA-174417)	24	7	1.84	+	3.80	5.29E-03	4.03E-02
CDK-mediated phosphorylation and removal of Cdc6 (R-HSA-69017)	72	21	5.52	+	3.80	1.80E-06	3.76E-05
TNFR2 non-canonical NF-kB pathway (R-HSA-5668541)	100	29	7.67	+	3.78	2.33E-08	9.82E-07
CLEC7A (Dectin-1) signaling (R-HSA-5607764)	97	28	7.44	+	3.76	4.39E-08	1.58E-06
CDT1 association with the CDC6:ORC:origin complex (R-HSA-68827)	59	17	4.52	+	3.76	1.94E-05	2.85E-04
Hh mutants abrogate ligand secretion (R-HSA-5387390)	59	17	4.52	+	3.76	1.94E-05	2.83E-04
Oxygen-dependent proline hydroxylation of Hypoxia-inducible Factor Alpha (R-HSA-1234176)	66	19	5.06	+	3.75	6.47E-06	1.06E-04
Major pathway of rRNA processing in the nucleolus and cytosol (R-HSA-6791226)	181	52	13.88	+	3.75	9.89E-14	6.02E-12
N-glycan trimming in the ER and Calnexin/Calreticulin cycle (R-HSA-532668)	35	10	2.68	+	3.73	1.04E-03	1.05E-02
G1/S DNA Damage Checkpoints (R-HSA-69615)	67	19	5.14	+	3.70	7.76E-06	1.25E-04
Interferon alpha/beta signaling (R-HSA-909733)	67	19	5.14	+	3.70	7.76E-06	1.24E-04
RUNX1 regulates transcription of genes involved in differentiation of HSCs (R-HSA-8939236)	99	28	7.59	+	3.69	6.30E-08	2.16E-06
rRNA processing in the nucleus and cytosol (R-HSA-8868773)	191	54	14.65	+	3.69	5.73E-14	3.58E-12
DNA Replication Pre-Initiation (R-HSA-69002)	85	24	6.52	+	3.68	5.54E-07	1.38E-05
M/G1 Transition (R-HSA-68874)	85	24	6.52	+	3.68	5.54E-07	1.36E-05
Translesion synthesis by Y family DNA polymerases bypasses lesions on DNA template (R-HSA-110313)	39	11	2.99	+	3.68	6.49E-04	6.77E-03
Degradation of beta-catenin by the destruction complex (R-HSA-195253)	82	23	6.29	+	3.66	1.04E-06	2.38E-05
Interleukin-20 family signaling (R-HSA-8854691)	25	7	1.92	+	3.65	6.37E-03	4.67E-02
Resolution of AP sites via the multiple-nucleotide patch replacement pathway (R-HSA-110373)	25	7	1.92	+	3.65	6.37E-03	4.65E-02
APC-Cdc20 mediated degradation of Nek2A (R-HSA-179409)	25	7	1.92	+	3.65	6.37E-03	4.63E-02
Regulation of RAS by GAPs (R-HSA-5658442)	68	19	5.21	+	3.64	9.27E-06	1.45E-04
Defective CFTR causes cystic fibrosis (R-HSA-5678895)	61	17	4.68	+	3.63	2.78E-05	3.90E-04
Switching of origins to a post-replicative state (R-HSA-69052)	90	25	6.90	+	3.62	4.19E-07	1.12E-05
rRNA processing (R-HSA-72312)	201	55	15.41	+	3.57	1.03E-13	6.13E-12
Infectious disease (R-HSA-5663205)	370	101	28.37	+	3.56	4.74E-24	2.08E-21
Downstream signaling events of B Cell Receptor (BCR) (R-HSA-1168372)	81	22	6.21	+	3.54	2.78E-06	5.38E-05
Synthesis of DNA (R-HSA-69239)	119	32	9.13	+	3.51	2.03E-08	8.74E-07
Interleukin-1 signaling (R-HSA-9020702)	101	27	7.74	+	3.49	2.80E-07	7.67E-06
Regulation of Hypoxia-inducible Factor (HIF) by oxygen (R-HSA-1234174)	75	20	5.75	+	3.48	9.77E-06	1.52E-04
Cellular response to hypoxia (R-HSA-2262749)	75	20	5.75	+	3.48	9.77E-06	1.51E-04
Asymmetric localization of PCP proteins (R-HSA-4608870)	64	17	4.91	+	3.46	4.64E-05	6.16E-04
TCR signaling (R-HSA-202403)	121	32	9.28	+	3.45	2.83E-08	1.13E-06
Hedgehog ligand biogenesis (R-HSA-5358346)	65	17	4.98	+	3.41	5.47E-05	7.05E-04
Regulation of PTEN stability and activity (R-HSA-8948751)	69	18	5.29	+	3.40	3.43E-05	4.70E-04
Antigen processing-Cross presentation (R-HSA-1236975)	100	26	7.67	+	3.39	7.24E-07	1.74E-05
Downstream TCR signaling (R-HSA-202424)	100	26	7.67	+	3.39	7.24E-07	1.72E-05
DNA Replication (R-HSA-69306)	127	33	9.74	+	3.39	2.48E-08	1.02E-06
DDX58/IFIH1-mediated induction of interferon-alpha/beta (R-HSA-168928)	77	20	5.90	+	3.39	1.36E-05	2.02E-04
Signaling by NOTCH4 (R-HSA-9013694)	81	21	6.21	+	3.38	8.53E-06	1.36E-04
Cyclin A:Cdk2-associated events at S phase entry (R-HSA-69656)	85	22	6.52	+	3.38	5.37E-06	9.27E-05
Endosomal Sorting Complex Required For Transport (ESCRT) (R-HSA-917729)	31	8	2.38	+	3.37	5.48E-03	4.08E-02
Recognition of DNA damage by PCNA-containing replication complex (R-HSA-110314)	31	8	2.38	+	3.37	5.48E-03	4.07E-02
Cyclin E associated events during G1/S transition (R-HSA-69202)	83	21	6.36	+	3.30	1.17E-05	1.76E-04
Generation of second messenger molecules (R-HSA-202433)	36	9	2.76	+	3.26	3.94E-03	3.16E-02
DNA strand elongation (R-HSA-69190)	32	8	2.45	+	3.26	6.43E-03	4.67E-02
TBC/RABGAPs (R-HSA-8854214)	44	11	3.37	+	3.26	1.50E-03	1.39E-02
Interleukin-1 family signaling (R-HSA-446652)	137	34	10.51	+	3.24	3.98E-08	1.45E-06
MAPK6/MAPK4 signaling (R-HSA-5687128)	89	22	6.82	+	3.22	1.00E-05	1.53E-04
DNA Damage/Telomere Stress Induced Senescence (R-HSA-2559586)	61	15	4.68	+	3.21	2.62E-04	3.03E-03
DNA Damage Bypass (R-HSA-73893)	49	12	3.76	+	3.19	1.08E-03	1.07E-02
Interferon Signaling (R-HSA-913531)	193	47	14.80	+	3.18	1.86E-10	1.02E-08
SIRT1 negatively regulates rRNA expression (R-HSA-427359)	37	9	2.84	+	3.17	4.59E-03	3.56E-02
Telomere Maintenance (R-HSA-157579)	63	15	4.83	+	3.10	3.52E-04	3.97E-03
tRNA Aminoacylation (R-HSA-379724)	42	10	3.22	+	3.10	3.28E-03	2.72E-02
ABC transporter disorders (R-HSA-5619084)	76	18	5.83	+	3.09	9.99E-05	1.23E-03
C-type lectin receptors (CLRs) (R-HSA-5621481)	140	33	10.74	+	3.07	1.75E-07	5.12E-06
Transcriptional regulation by RUNX3 (R-HSA-8878159)	94	22	7.21	+	3.05	2.07E-05	3.01E-04
Regulation of mRNA stability by proteins that bind AU-rich elements (R-HSA-450531)	86	20	6.59	+	3.03	5.23E-05	6.78E-04
Host Interactions of HIV factors (R-HSA-162909)	125	29	9.59	+	3.03	1.26E-06	2.76E-05
Transport of Mature mRNAs Derived from Intronless Transcripts (R-HSA-159234)	39	9	2.99	+	3.01	6.16E-03	4.54E-02
G1/S Transition (R-HSA-69206)	131	30	10.05	+	2.99	1.05E-06	2.37E-05
TP53 Regulates Metabolic Genes (R-HSA-5628897)	83	19	6.36	+	2.99	9.55E-05	1.19E-03
Glycolysis (R-HSA-70171)	66	15	5.06	+	2.96	5.37E-04	5.73E-03
Iron uptake and transport (R-HSA-917937)	58	13	4.45	+	2.92	1.37E-03	1.31E-02
S Phase (R-HSA-69242)	161	36	12.35	+	2.92	1.52E-07	4.55E-06
Mitotic G1-G1/S phases (R-HSA-453279)	148	33	11.35	+	2.91	5.20E-07	1.34E-05
Cytosolic sensors of pathogen-associated DNA (R-HSA-1834949)	63	14	4.83	+	2.90	9.81E-04	9.95E-03
Respiratory electron transport (R-HSA-611105)	100	22	7.67	+	2.87	4.66E-05	6.15E-04
Metabolism of amino acids and derivatives (R-HSA-71291)	365	80	27.99	+	2.86	1.53E-14	1.04E-12
UCH proteinases (R-HSA-5689603)	96	21	7.36	+	2.85	7.37E-05	9.39E-04
G2/M Checkpoints (R-HSA-69481)	151	33	11.58	+	2.85	7.66E-07	1.81E-05
The role of GTSE1 in G2/M progression after G2 checkpoint (R-HSA-8852276)	78	17	5.98	+	2.84	3.59E-04	4.03E-03
RAB geranylgeranylation (R-HSA-8873719)	65	14	4.98	+	2.81	1.27E-03	1.23E-02
Mitochondrial protein import (R-HSA-1268020)	65	14	4.98	+	2.81	1.27E-03	1.22E-02
Metabolism of polyamines (R-HSA-351202)	84	18	6.44	+	2.79	2.92E-04	3.37E-03
Apoptosis (R-HSA-109581)	165	35	12.65	+	2.77	1.01E-06	2.34E-05
RUNX1 regulates genes involved in megakaryocyte differentiation and platelet function (R-HSA-8936459)	66	14	5.06	+	2.77	1.44E-03	1.37E-02
Hedgehog 'on' state (R-HSA-5632684)	85	18	6.52	+	2.76	3.31E-04	3.75E-03
Nonhomologous End-Joining (NHEJ) (R-HSA-5693571)	52	11	3.99	+	2.76	4.58E-03	3.56E-02
Beta-catenin independent WNT signaling (R-HSA-3858494)	143	30	10.97	+	2.74	7.54E-06	1.22E-04
Programmed Cell Death (R-HSA-5357801)	168	35	12.88	+	2.72	1.23E-06	2.72E-05
tRNA processing in the nucleus (R-HSA-6784531)	53	11	4.06	+	2.71	5.18E-03	3.97E-02
Neutrophil degranulation (R-HSA-6798695)	479	99	36.73	+	2.70	2.18E-16	1.59E-14
PCP/CE pathway (R-HSA-4086400)	92	19	7.05	+	2.69	3.01E-04	3.46E-03
HIV Infection (R-HSA-162906)	228	47	17.48	+	2.69	1.97E-08	8.62E-07
Transcriptional regulation by RUNX1 (R-HSA-8878171)	205	42	15.72	+	2.67	1.30E-07	4.02E-06
Mitochondrial translation elongation (R-HSA-5389840)	88	18	6.75	+	2.67	4.74E-04	5.17E-03
Mitochondrial translation termination (R-HSA-5419276)	88	18	6.75	+	2.67	4.74E-04	5.15E-03
Mitochondrial translation initiation (R-HSA-5368286)	88	18	6.75	+	2.67	4.74E-04	5.12E-03
Cargo recognition for clathrin-mediated endocytosis (R-HSA-8856825)	98	20	7.51	+	2.66	2.42E-04	2.86E-03
Nucleotide-binding domain, leucine rich repeat containing receptor (NLR) signaling pathways (R-HSA-168643)	54	11	4.14	+	2.66	5.84E-03	4.33E-02
RNA Polymerase I Chain Elongation (R-HSA-73777)	59	12	4.52	+	2.65	4.13E-03	3.26E-02
B-WICH complex positively regulates rRNA expression (R-HSA-5250924)	59	12	4.52	+	2.65	4.13E-03	3.25E-02
Clathrin-mediated endocytosis (R-HSA-8856828)	138	28	10.58	+	2.65	2.15E-05	3.09E-04
PTEN Regulation (R-HSA-6807070)	138	28	10.58	+	2.65	2.15E-05	3.07E-04
Positive epigenetic regulation of rRNA expression (R-HSA-5250913)	74	15	5.67	+	2.64	1.47E-03	1.37E-02
Senescence-Associated Secretory Phenotype (SASP) (R-HSA-2559582)	79	16	6.06	+	2.64	1.05E-03	1.05E-02
Metabolism of nucleotides (R-HSA-15869)	94	19	7.21	+	2.64	6.12E-04	6.42E-03
Metabolism of RNA (R-HSA-8953854)	660	132	50.61	+	2.61	2.72E-20	2.98E-18
Formation of the beta-catenin:TCF transactivating complex (R-HSA-201722)	60	12	4.60	+	2.61	4.64E-03	3.57E-02
Cellular responses to stress (R-HSA-2262752)	393	78	30.14	+	2.59	2.43E-12	1.40E-10
Cellular responses to external stimuli (R-HSA-8953897)	470	93	36.04	+	2.58	2.50E-14	1.61E-12
Processing of DNA double-strand break ends (R-HSA-5693607)	81	16	6.21	+	2.58	2.08E-03	1.86E-02
Hedgehog 'off' state (R-HSA-5610787)	112	22	8.59	+	2.56	2.44E-04	2.86E-03
Transcriptional regulation by small RNAs (R-HSA-5578749)	72	14	5.52	+	2.54	4.63E-03	3.57E-02
Regulation of HSF1-mediated heat shock response (R-HSA-3371453)	67	13	5.14	+	2.53	4.11E-03	3.26E-02
Negative epigenetic regulation of rRNA expression (R-HSA-5250941)	78	15	5.98	+	2.51	3.33E-03	2.75E-02
MyD88:Mal cascade initiated on plasma membrane (R-HSA-166058)	94	18	7.21	+	2.50	1.18E-03	1.15E-02
Toll Like Receptor TLR6:TLR2 Cascade (R-HSA-168188)	94	18	7.21	+	2.50	1.18E-03	1.15E-02
Mitochondrial translation (R-HSA-5368287)	94	18	7.21	+	2.50	1.18E-03	1.14E-02
Ub-specific processing proteases (R-HSA-5689880)	205	39	15.72	+	2.48	1.93E-06	3.96E-05
Signaling by the B Cell Receptor (BCR) (R-HSA-983705)	174	33	13.34	+	2.47	1.44E-05	2.13E-04
Signaling by NOTCH (R-HSA-157118)	201	38	15.41	+	2.47	2.95E-06	5.57E-05
Chromosome Maintenance (R-HSA-73886)	90	17	6.90	+	2.46	1.81E-03	1.64E-02
Cytokine Signaling in Immune system (R-HSA-1280215)	669	126	51.30	+	2.46	1.05E-17	7.90E-16
Glucose metabolism (R-HSA-70326)	85	16	6.52	+	2.45	2.60E-03	2.22E-02
RNA Polymerase I Transcription (R-HSA-73864)	80	15	6.13	+	2.45	3.74E-03	3.01E-02
TRAF6 mediated induction of NFkB and MAP kinases upon TLR7/8 or 9 activation (R-HSA-975138)	91	17	6.98	+	2.44	1.94E-03	1.75E-02
NoRC negatively regulates rRNA expression (R-HSA-427413)	75	14	5.75	+	2.43	5.39E-03	4.09E-02
Transcriptional regulation by RUNX2 (R-HSA-8878166)	118	22	9.05	+	2.43	4.00E-04	4.41E-03
Toll Like Receptor TLR1:TLR2 Cascade (R-HSA-168179)	97	18	7.44	+	2.42	1.47E-03	1.38E-02
Toll Like Receptor 2 (TLR2) Cascade (R-HSA-181438)	97	18	7.44	+	2.42	1.47E-03	1.38E-02
Late Phase of HIV Life Cycle (R-HSA-162599)	135	25	10.35	+	2.41	2.61E-04	3.04E-03
Cellular Senescence (R-HSA-2559583)	162	30	12.42	+	2.41	4.96E-05	6.47E-04
Toll Like Receptor 7/8 (TLR7/8) Cascade (R-HSA-168181)	92	17	7.05	+	2.41	2.09E-03	1.87E-02
MyD88 dependent cascade initiated on endosome (R-HSA-975155)	92	17	7.05	+	2.41	2.09E-03	1.86E-02
Toll-Like Receptors Cascades (R-HSA-168898)	152	28	11.66	+	2.40	9.95E-05	1.23E-03
Cellular response to heat stress (R-HSA-3371556)	87	16	6.67	+	2.40	2.98E-03	2.51E-02
HIV Life Cycle (R-HSA-162587)	148	27	11.35	+	2.38	1.50E-04	1.83E-03
Rab regulation of trafficking (R-HSA-9007101)	121	22	9.28	+	2.37	7.99E-04	8.21E-03
Toll Like Receptor 4 (TLR4) Cascade (R-HSA-166016)	127	23	9.74	+	2.36	5.81E-04	6.18E-03
Cell Cycle Checkpoints (R-HSA-69620)	271	49	20.78	+	2.36	4.43E-07	1.16E-05
Fc epsilon receptor (FCERI) signaling (R-HSA-2454202)	189	34	14.49	+	2.35	3.17E-05	4.37E-04
RAB GEFs exchange GTP for GDP on RABs (R-HSA-8876198)	89	16	6.82	+	2.34	3.46E-03	2.84E-02
Neddylation (R-HSA-8951664)	234	42	17.94	+	2.34	2.82E-06	5.41E-05
Mitotic Metaphase and Anaphase (R-HSA-2555396)	195	35	14.95	+	2.34	2.34E-05	3.33E-04
G2/M DNA damage checkpoint (R-HSA-69473)	78	14	5.98	+	2.34	6.54E-03	4.71E-02
Transcription-Coupled Nucleotide Excision Repair (TC-NER) (R-HSA-6781827)	78	14	5.98	+	2.34	6.54E-03	4.70E-02
RNA Polymerase I Promoter Clearance (R-HSA-73854)	78	14	5.98	+	2.34	6.54E-03	4.68E-02
Respiratory electron transport, ATP synthesis by chemiosmotic coupling, and heat production by uncoupling proteins. (R-HSA-163200)	123	22	9.43	+	2.33	8.67E-04	8.88E-03
Toll Like Receptor 3 (TLR3) Cascade (R-HSA-168164)	96	17	7.36	+	2.31	2.87E-03	2.45E-02
Toll Like Receptor 9 (TLR9) Cascade (R-HSA-168138)	96	17	7.36	+	2.31	2.87E-03	2.44E-02
tRNA processing (R-HSA-72306)	102	18	7.82	+	2.30	2.21E-03	1.96E-02
FCERI mediated NF-kB activation (R-HSA-2871837)	142	25	10.89	+	2.30	3.87E-04	4.28E-03
HATs acetylate histones (R-HSA-3214847)	108	19	8.28	+	2.29	2.52E-03	2.16E-02
Interferon gamma signaling (R-HSA-877300)	91	16	6.98	+	2.29	4.05E-03	3.24E-02
TRIF(TICAM1)-mediated TLR4 signaling (R-HSA-937061)	97	17	7.44	+	2.29	3.11E-03	2.60E-02
Mitotic Anaphase (R-HSA-68882)	194	34	14.88	+	2.29	4.13E-05	5.55E-04
MyD88-independent TLR4 cascade (R-HSA-166166)	97	17	7.44	+	2.29	3.11E-03	2.59E-02
Homology Directed Repair (R-HSA-5693538)	120	21	9.20	+	2.28	1.36E-03	1.30E-02
ABC-family proteins mediated transport (R-HSA-382556)	103	18	7.90	+	2.28	3.60E-03	2.91E-02
Regulation of TP53 Activity through Phosphorylation (R-HSA-6804756)	92	16	7.05	+	2.27	4.39E-03	3.45E-02
The citric acid (TCA) cycle and respiratory electron transport (R-HSA-1428517)	173	30	13.27	+	2.26	1.52E-04	1.85E-03
Metabolism of carbohydrates (R-HSA-71387)	266	46	20.40	+	2.26	3.47E-06	6.38E-05
Axon guidance (R-HSA-422475)	550	95	42.17	+	2.25	1.05E-11	5.88E-10
Separation of Sister Chromatids (R-HSA-2467813)	186	32	14.26	+	2.24	9.16E-05	1.15E-03
Class I MHC mediated antigen processing & presentation (R-HSA-983169)	372	64	28.53	+	2.24	2.99E-08	1.17E-06
Regulation of TP53 Activity (R-HSA-5633007)	159	27	12.19	+	2.21	4.43E-04	4.85E-03
Estrogen-dependent gene expression (R-HSA-9018519)	118	20	9.05	+	2.21	2.27E-03	2.00E-02
ESR-mediated signaling (R-HSA-8939211)	124	21	9.51	+	2.21	1.72E-03	1.57E-02
Signaling by Interleukins (R-HSA-449147)	449	76	34.43	+	2.21	2.92E-09	1.36E-07
Innate Immune System (R-HSA-168249)	1102	186	84.50	+	2.20	4.05E-21	5.92E-19
Antigen processing: Ubiquitination & Proteasome degradation (R-HSA-983168)	309	52	23.69	+	2.19	1.31E-06	2.84E-05
HDR through Homologous Recombination (HRR) or Single Strand Annealing (SSA) (R-HSA-5693567)	114	19	8.74	+	2.17	3.40E-03	2.80E-02
Transcriptional Regulation by TP53 (R-HSA-3700989)	360	60	27.61	+	2.17	2.40E-07	6.66E-06
Chromatin modifying enzymes (R-HSA-3247509)	241	40	18.48	+	2.16	3.11E-05	4.34E-04
Chromatin organization (R-HSA-4839726)	241	40	18.48	+	2.16	3.11E-05	4.31E-04
Processing of Capped Intron-Containing Pre-mRNA (R-HSA-72203)	237	39	18.17	+	2.15	4.51E-05	6.02E-04
TCF dependent signaling in response to WNT (R-HSA-201681)	202	33	15.49	+	2.13	1.73E-04	2.07E-03
Deubiquitination (R-HSA-5688426)	282	46	21.62	+	2.13	1.08E-05	1.64E-04
ER to Golgi Anterograde Transport (R-HSA-199977)	154	25	11.81	+	2.12	1.12E-03	1.11E-02
DNA Double-Strand Break Repair (R-HSA-5693532)	148	24	11.35	+	2.11	1.48E-03	1.37E-02
Signaling by Nuclear Receptors (R-HSA-9006931)	167	27	12.81	+	2.11	1.01E-03	1.02E-02
mRNA Splicing - Major Pathway (R-HSA-72163)	180	29	13.80	+	2.10	5.82E-04	6.16E-03
mRNA Splicing (R-HSA-72172)	188	30	14.42	+	2.08	4.85E-04	5.21E-03
Intracellular signaling by second messengers (R-HSA-9006925)	271	43	20.78	+	2.07	3.44E-05	4.69E-04
Disease (R-HSA-1643685)	1023	160	78.44	+	2.04	1.76E-15	1.24E-13
Immune System (R-HSA-168256)	2035	315	156.05	+	2.02	3.70E-30	4.06E-27
Membrane Trafficking (R-HSA-199991)	621	96	47.62	+	2.02	2.13E-09	1.03E-07
PIP3 activates AKT signaling (R-HSA-1257604)	240	37	18.40	+	2.01	2.20E-04	2.60E-03
Signaling by WNT (R-HSA-195721)	297	45	22.77	+	1.98	7.07E-05	9.05E-04
Metabolism of proteins (R-HSA-392499)	2078	311	159.34	+	1.95	1.54E-27	1.13E-24
G2/M Transition (R-HSA-69275)	195	29	14.95	+	1.94	1.59E-03	1.46E-02
Signaling by Hedgehog (R-HSA-5358351)	148	22	11.35	+	1.94	6.32E-03	4.64E-02
Mitotic G2-G2/M phases (R-HSA-453274)	197	29	15.11	+	1.92	2.43E-03	2.10E-02
Cell Cycle, Mitotic (R-HSA-69278)	495	72	37.96	+	1.90	1.86E-06	3.83E-05
Asparagine N-linked glycosylation (R-HSA-446203)	304	44	23.31	+	1.89	2.04E-04	2.43E-03
MAPK1/MAPK3 signaling (R-HSA-5684996)	235	34	18.02	+	1.89	1.13E-03	1.11E-02
M Phase (R-HSA-68886)	353	51	27.07	+	1.88	7.78E-05	9.85E-04
Metabolism (R-HSA-1430728)	2061	297	158.04	+	1.88	8.05E-24	2.21E-21
RAF/MAP kinase cascade (R-HSA-5673001)	230	33	17.64	+	1.87	1.52E-03	1.40E-02
Adaptive Immune System (R-HSA-1280218)	818	117	62.73	+	1.87	2.32E-09	1.11E-07
MAPK family signaling cascades (R-HSA-5683057)	274	39	21.01	+	1.86	7.81E-04	8.07E-03
Transport to the Golgi and subsequent modification (R-HSA-948021)	185	26	14.19	+	1.83	6.48E-03	4.69E-02
Cell Cycle (R-HSA-1640170)	600	84	46.01	+	1.83	1.06E-06	2.37E-05
Vesicle-mediated transport (R-HSA-5653656)	720	98	55.21	+	1.78	3.49E-07	9.45E-06
DNA Repair (R-HSA-73894)	293	39	22.47	+	1.74	2.38E-03	2.08E-02
Generic Transcription Pathway (R-HSA-212436)	1094	138	83.89	+	1.65	9.69E-08	3.17E-06
Post-translational protein modification (R-HSA-597592)	1390	174	106.59	+	1.63	2.06E-09	1.03E-07
RNA Polymerase II Transcription (R-HSA-73857)	1216	152	93.24	+	1.63	2.71E-08	1.10E-06
Gene expression (Transcription) (R-HSA-74160)	1351	167	103.60	+	1.61	1.10E-08	4.92E-07
Developmental Biology (R-HSA-1266738)	1038	128	79.60	+	1.61	7.93E-07	1.85E-05
Transport of small molecules (R-HSA-382551)	716	79	54.90	+	1.44	2.49E-03	2.15E-02
GPCR downstream signalling (R-HSA-388396)	1138	55	87.26	-	.63	3.23E-04	3.69E-03
Signaling by GPCR (R-HSA-372790)	1198	56	91.86	-	.61	9.16E-05	1.15E-03
Unclassified (UNCLASSIFIED)	10452	478	801.47	-	.60	4.46E-56	9.76E-53
Keratinization (R-HSA-6805567)	217	5	16.64	-	.30	2.28E-03	2.00E-02
G alpha (s) signalling events (R-HSA-418555)	575	12	44.09	-	.27	3.42E-08	1.29E-06
Olfactory Signaling Pathway (R-HSA-381753)	432	0	33.13	-	< 0.01	1.64E-14	1.09E-12
